# Supplementary material for: Characterization of cross-tissue genetic-epigenetic effects and their patterns in schizophrenia
Source: Genome Med. 2018 Feb 26;10:13. doi: 10.1186/s13073-018-0519-4 (PMC5828480; doi:10.1186/s13073-018-0519-4)
Supplement: Supplementary file 2 — Supplementary data file listing the SNPs which are cross-tissue meQTLs and SZ risks (p < 10−5) reported by the PGC SZ study. (CSV 163 kb) [file 13073_2018_519_MOESM2_ESM.csv]

SNP_ID	SNP_CHR	SNP_BP	CPG	CPG_CHR	CPG_BP	Brain_tstat	Brain_p	Blood_tstat	Blood_p	Saliva_tstat	Saliva_p	pvalue_PGC
rs2856694	6	32652281	cg21493951	6	32632338	-6.23214823	2.05E-09	-12.39	1.74E-32	-8.673086748	1.96E-15	4.66E-20
rs66823108	6	26377939	cg14345882	6	26364793	11.47601054	1.37E-24	10.88	6.99E-26	16.89502712	1.47E-39	1.23E-19
rs68072215	6	26377927	cg14345882	6	26364793	11.90378537	5.52E-26	10.93	4.29E-26	16.89502712	1.47E-39	1.23E-19
rs12174639	6	26373121	cg14345882	6	26364793	12.14909302	8.66E-27	10.93	4.29E-26	17.6095807	1.23E-41	1.50E-19
rs3047288	6	26376314	cg14345882	6	26364793	12.14909302	8.66E-27	10.93	4.29E-26	17.6095807	1.23E-41	1.71E-19
rs72841536	6	26378288	cg14345882	6	26364793	11.90378537	5.52E-26	10.93	4.29E-26	16.89502712	1.47E-39	1.73E-19
rs1978	6	26377573	cg14345882	6	26364793	11.90378537	5.52E-26	10.93	4.29E-26	16.89502712	1.47E-39	1.74E-19
rs9366655	6	26377385	cg14345882	6	26364793	12.14909302	8.66E-27	10.93	4.29E-26	16.89502712	1.47E-39	1.74E-19
rs3757138	6	26376103	cg14345882	6	26364793	12.14909302	8.66E-27	10.93	4.29E-26	17.6095807	1.23E-41	1.76E-19
rs9348716	6	26375658	cg14345882	6	26364793	12.14909302	8.66E-27	10.93	4.29E-26	17.6095807	1.23E-41	2.03E-19
rs2073530	6	26375243	cg14345882	6	26364793	12.14909302	8.66E-27	10.93	4.29E-26	17.6095807	1.23E-41	2.12E-19
rs9379871	6	26375854	cg14345882	6	26364793	12.14909302	8.66E-27	10.93	4.20E-26	16.5468429	1.54E-38	2.13E-19
rs58825580	6	26365679	cg14345882	6	26364793	11.50189516	1.13E-24	10.49	2.77E-24	16.94018855	1.09E-39	2.16E-19
rs2073529	6	26375159	cg14345882	6	26364793	12.14909302	8.66E-27	10.94	3.85E-26	17.6095807	1.23E-41	2.17E-19
rs9393715	6	26375645	cg14345882	6	26364793	12.14909302	8.66E-27	10.93	4.29E-26	17.6095807	1.23E-41	2.24E-19
rs12174623	6	26373086	cg14345882	6	26364793	12.14909302	8.66E-27	10.93	4.29E-26	17.6095807	1.23E-41	2.25E-19
rs9366654	6	26377028	cg14345882	6	26364793	12.14909302	8.66E-27	10.92	4.68E-26	16.89502712	1.47E-39	2.27E-19
rs1977	6	26377546	cg14345882	6	26364793	12.14909302	8.66E-27	10.93	4.29E-26	16.89502712	1.47E-39	2.38E-19
rs28551159	6	26376368	cg14345882	6	26364793	12.14909302	8.66E-27	10.73	2.98E-25	17.6095807	1.23E-41	2.44E-19
rs9393714	6	26373740	cg14345882	6	26364793	12.30107127	2.73E-27	10.93	4.29E-26	17.6095807	1.23E-41	2.46E-19
rs12176317	6	26372786	cg14345882	6	26364793	12.14909302	8.66E-27	10.93	4.29E-26	16.57891802	1.24E-38	2.48E-19
rs12174631	6	26373150	cg14345882	6	26364793	12.14909302	8.66E-27	10.93	4.29E-26	17.6095807	1.23E-41	2.58E-19
rs9379864	6	26372584	cg14345882	6	26364793	12.14909302	8.66E-27	10.93	4.29E-26	17.6095807	1.23E-41	2.60E-19
rs13216828	6	26373507	cg14345882	6	26364793	12.14909302	8.66E-27	10.93	4.29E-26	17.6095807	1.23E-41	2.61E-19
rs9358937	6	26374274	cg14345882	6	26364793	12.14909302	8.66E-27	10.93	4.29E-26	17.6095807	1.23E-41	2.65E-19
rs35815698	6	26372460	cg14345882	6	26364793	12.14909302	8.66E-27	10.93	4.29E-26	17.6095807	1.23E-41	2.77E-19
rs12174602	6	26372827	cg14345882	6	26364793	12.14909302	8.66E-27	10.93	4.29E-26	17.6095807	1.23E-41	2.87E-19
rs9379863	6	26372427	cg14345882	6	26364793	12.14909302	8.66E-27	10.93	4.29E-26	17.6095807	1.23E-41	2.95E-19
rs12173854	6	26371679	cg14345882	6	26364793	12.14909302	8.66E-27	11.06	1.21E-26	17.6095807	1.23E-41	3.30E-19
rs34878490	6	26370572	cg14345882	6	26364793	12.14909302	8.66E-27	11.06	1.21E-26	17.6095807	1.23E-41	3.41E-19
rs9393712	6	26371000	cg14345882	6	26364793	12.14909302	8.66E-27	11.06	1.21E-26	17.6095807	1.23E-41	3.63E-19
rs9358936	6	26370657	cg14345882	6	26364793	12.14909302	8.66E-27	11.06	1.21E-26	17.6095807	1.23E-41	3.89E-19
rs9393713	6	26373678	cg14345882	6	26364793	12.14909302	8.66E-27	10.93	4.29E-26	17.6095807	1.23E-41	4.03E-19
rs35307327	6	26370474	cg14345882	6	26364793	12.14909302	8.66E-27	11.06	1.21E-26	17.6095807	1.23E-41	4.06E-19
rs34436535	6	26370365	cg14345882	6	26364793	12.14909302	8.66E-27	11.06	1.21E-26	17.6095807	1.23E-41	4.21E-19
rs139403547	6	26356038	cg14345882	6	26364793	12.14909302	8.66E-27	11.08	1.06E-26	17.6095807	1.23E-41	4.34E-19
rs9358935	6	26369587	cg14345882	6	26364793	12.14909302	8.66E-27	11.06	1.21E-26	17.6095807	1.23E-41	4.47E-19
rs9348712	6	26366511	cg14345882	6	26364793	12.14909302	8.66E-27	11.06	1.21E-26	17.6095807	1.23E-41	5.11E-19
rs1979	6	26377591	cg14345882	6	26364793	11.90378537	5.52E-26	10.93	4.29E-26	16.89502712	1.47E-39	5.14E-19
rs67509210	6	26354100	cg14345882	6	26364793	11.37367058	2.93E-24	10.9	6.07E-26	17.6095807	1.23E-41	5.38E-19
rs9379857	6	26367654	cg14345882	6	26364793	12.14909302	8.66E-27	11.06	1.21E-26	17.6095807	1.23E-41	5.42E-19
rs71557335	6	26368279	cg14345882	6	26364793	12.14909302	8.66E-27	11.22	2.68E-27	17.6095807	1.23E-41	5.74E-19
rs9393710	6	26367833	cg14345882	6	26364793	12.14909302	8.66E-27	11.06	1.21E-26	16.44321568	3.11E-38	5.90E-19
rs9379859	6	26369549	cg14345882	6	26364793	12.14909302	8.66E-27	11.06	1.21E-26	17.6095807	1.23E-41	5.97E-19
rs9366653	6	26354247	cg14345882	6	26364793	11.37367058	2.93E-24	10.9	6.07E-26	17.6095807	1.23E-41	5.99E-19
rs9379856	6	26366836	cg14345882	6	26364793	12.14909302	8.66E-27	11.06	1.21E-26	17.6095807	1.23E-41	6.20E-19
rs28362606	6	26365586	cg14345882	6	26364793	12.14909302	8.66E-27	11.06	1.21E-26	17.6095807	1.23E-41	6.46E-19
rs9358932	6	26362705	cg14345882	6	26364793	12.14909302	8.66E-27	11.06	1.21E-26	17.6095807	1.23E-41	6.98E-19
rs9379855	6	26364930	cg14345882	6	26364793	12.14909302	8.66E-27	11.06	1.21E-26	17.6095807	1.23E-41	7.20E-19
rs71557334	6	26365913	cg14345882	6	26364793	12.14909302	8.66E-27	11.06	1.21E-26	17.6095807	1.23E-41	7.28E-19
rs9357006	6	26364628	cg14345882	6	26364793	12.14909302	8.66E-27	11.06	1.21E-26	17.6095807	1.23E-41	7.41E-19
rs9358934	6	26363755	cg14345882	6	26364793	12.14909302	8.66E-27	11.06	1.21E-26	17.6095807	1.23E-41	7.73E-19
rs9379854	6	26362854	cg14345882	6	26364793	12.14909302	8.66E-27	11.06	1.21E-26	17.6095807	1.23E-41	8.06E-19
rs9393705	6	26361011	cg14345882	6	26364793	12.14909302	8.66E-27	11.06	1.21E-26	17.6095807	1.23E-41	8.34E-19
rs9393708	6	26362643	cg14345882	6	26364793	12.14909302	8.66E-27	11.06	1.21E-26	17.6095807	1.23E-41	8.80E-19
rs9393703	6	26356951	cg14345882	6	26364793	12.14909302	8.66E-27	11.06	1.21E-26	17.6095807	1.23E-41	8.98E-19
rs9358930	6	26357011	cg14345882	6	26364793	12.14909302	8.66E-27	11.06	1.21E-26	17.6095807	1.23E-41	8.98E-19
rs35304979	6	26356347	cg14345882	6	26364793	12.14909302	8.66E-27	11.06	1.21E-26	17.6095807	1.23E-41	9.07E-19
rs9393707	6	26362486	cg14345882	6	26364793	12.14909302	8.66E-27	11.06	1.21E-26	17.6095807	1.23E-41	9.13E-19
rs34622023	6	26362119	cg14345882	6	26364793	12.14909302	8.66E-27	11.06	1.21E-26	17.6095807	1.23E-41	9.15E-19
rs9393704	6	26358775	cg14345882	6	26364793	12.14909302	8.66E-27	11.06	1.21E-26	17.6095807	1.23E-41	9.16E-19
rs9393706	6	26361500	cg14345882	6	26364793	12.14909302	8.66E-27	11.06	1.21E-26	17.6095807	1.23E-41	9.16E-19
rs34550936	6	26361985	cg14345882	6	26364793	12.14909302	8.66E-27	11.06	1.21E-26	17.6095807	1.23E-41	9.16E-19
rs9379852	6	26357278	cg14345882	6	26364793	11.71974853	2.21E-25	11.06	1.21E-26	17.6095807	1.23E-41	9.17E-19
rs9379853	6	26357635	cg14345882	6	26364793	12.14909302	8.66E-27	11.06	1.21E-26	17.6095807	1.23E-41	9.20E-19
rs35934643	6	26355094	cg14345882	6	26364793	12.14909302	8.66E-27	11.06	1.21E-26	17.6095807	1.23E-41	9.21E-19
rs72836482	6	26359241	cg14345882	6	26364793	12.14909302	8.66E-27	11.06	1.21E-26	17.6095807	1.23E-41	9.28E-19
rs9348709	6	26360311	cg14345882	6	26364793	12.14909302	8.66E-27	11.06	1.21E-26	17.6095807	1.23E-41	1.02E-18
rs9379851	6	26354780	cg14345882	6	26364793	12.14909302	8.66E-27	11.06	1.21E-26	17.6095807	1.23E-41	1.05E-18
rs71557332	6	26356853	cg14345882	6	26364793	12.14909302	8.66E-27	11.06	1.21E-26	17.6095807	1.23E-41	5.61E-18
rs12244388	10	104640052	cg08772003	10	104629869	16.24777255	1.53E-40	-27.52	3.48E-119	-7.893002646	2.37E-13	1.09E-17
rs9379858	6	26367689	cg14345882	6	26364793	12.14909302	8.66E-27	11.06	1.21E-26	17.6095807	1.23E-41	1.11E-17
rs7085104	10	104628873	cg08772003	10	104629869	14.21341217	1.13E-33	-30.62	1.17E-138	-9.302159364	3.58E-17	1.70E-17
rs11191424	10	104625886	cg08772003	10	104629869	15.27777668	2.88E-37	-30.62	1.17E-138	-9.302159364	3.58E-17	1.82E-17
rs7904113	10	104633114	cg08772003	10	104629869	16.18808973	2.43E-40	-27.73	1.76E-120	-8.547149546	4.30E-15	3.49E-17
rs7096169	10	104618695	cg08772003	10	104629869	15.27777668	2.88E-37	-30.62	1.17E-138	-9.340063891	2.80E-17	4.81E-17
rs3740400	10	104629465	cg08772003	10	104629869	16.31935837	8.78E-41	-27.73	1.76E-120	-7.641227811	1.07E-12	6.00E-17
rs10786716	10	104625178	cg08772003	10	104629869	16.18808973	2.43E-40	-27.73	1.76E-120	-8.547149546	4.30E-15	7.45E-17
rs4917985	10	104624072	cg08772003	10	104629869	16.18808973	2.43E-40	-27.73	1.76E-120	-8.547149546	4.30E-15	7.46E-17
rs4919691	10	104624475	cg08772003	10	104629869	16.18808973	2.43E-40	-27.73	1.76E-120	-8.547149546	4.30E-15	1.19E-16
rs7100530	10	104619448	cg08772003	10	104629869	16.18808973	2.43E-40	-27.73	1.76E-120	-8.547149546	4.30E-15	1.60E-16
rs7096249	10	104618524	cg08772003	10	104629869	16.18808973	2.43E-40	-27.73	1.76E-120	-8.547149546	4.30E-15	1.66E-16
rs10786715	10	104620735	cg08772003	10	104629869	16.18808973	2.43E-40	-27.73	1.76E-120	-8.547149546	4.30E-15	1.70E-16
rs12765002	10	104635348	cg08772003	10	104629869	6.908187724	4.38E-11	-17.69	9.73E-60	-5.424721425	1.77E-07	8.73E-16
rs12764049	10	104634956	cg08772003	10	104629869	7.454648411	1.63E-12	-17.69	9.73E-60	-5.481472365	1.34E-07	8.76E-16
rs7920697	10	104633337	cg08772003	10	104629869	7.446656011	1.71E-12	-17.69	9.73E-60	-5.481472365	1.34E-07	1.19E-15
rs7920657	10	104633244	cg08772003	10	104629869	7.446656011	1.71E-12	-17.69	9.73E-60	-5.481472365	1.34E-07	1.21E-15
rs12767543	10	104631663	cg08772003	10	104629869	7.446656011	1.71E-12	-17.69	9.73E-60	-5.481472365	1.34E-07	1.85E-15
rs10786718	10	104631189	cg08772003	10	104629869	7.446656011	1.71E-12	-17.69	9.73E-60	-5.481472365	1.34E-07	3.67E-15
rs1591915	10	104646849	cg08772003	10	104629869	14.06067843	3.68E-33	-24.38	1.55E-99	-6.011703703	9.36E-09	3.99E-15
rs10786719	10	104637992	cg08772003	10	104629869	13.97959216	6.89E-33	-24.38	1.55E-99	-6.047405178	7.78E-09	4.37E-15
rs11191438	10	104637864	cg08772003	10	104629869	13.97959216	6.89E-33	-24.38	1.55E-99	-6.047405178	7.78E-09	5.78E-15
rs9260629	6	29923239	cg07163603	6	29910051	5.146187367	5.53E-07	9.263	1.64E-19	7.736153703	6.07E-13	7.02E-15
rs2854277	6	32628084	cg21493951	6	32632338	-5.034154758	9.42E-07	-12.41	1.47E-32	-8.564690638	3.85E-15	8.23E-15
rs9273369	6	32626484	cg21493951	6	32632338	-6.595883098	2.67E-10	-12.39	1.74E-32	-8.701056678	1.64E-15	1.76E-14
rs9273494	6	32628256	cg21493951	6	32632338	-8.244853338	1.09E-14	-24.24	1.09E-98	-14.20208243	1.40E-31	1.85E-14
rs13218591	6	26376832	cg14345882	6	26364793	8.181065193	1.65E-14	12.23	9.57E-32	10.34913574	3.75E-20	2.02E-14
rs9273480	6	32628103	cg21493951	6	32632338	-6.872188158	5.41E-11	-23.91	1.12E-96	-13.85297965	1.56E-30	2.13E-14
rs2854275	6	32628428	cg21493951	6	32632338	-6.64104565	2.06E-10	-12.39	1.74E-32	-8.701056678	1.64E-15	2.44E-14
rs9273325	6	32623193	cg21493951	6	32632338	-5.971448146	8.41E-09	-12.5	5.27E-33	-7.824934734	3.57E-13	2.68E-14
rs9273371	6	32626565	cg21493951	6	32632338	-8.772960555	3.29E-16	-24.57	9.80E-101	-13.28987257	7.53E-29	2.85E-14
rs2851443	12	123694250	cg10169515	12	123707536	-9.094390213	3.72E-17	10.39	7.05E-24	5.214733148	4.83E-07	2.96E-14
rs9273504	6	32628407	cg21493951	6	32632338	-8.256946411	1.00E-14	-24.24	1.09E-98	-14.20208243	1.40E-31	3.03E-14
rs11057189	12	123688484	cg10169515	12	123707536	-9.094390213	3.72E-17	10.39	7.05E-24	5.370871798	2.30E-07	3.10E-14
rs9379870	6	26374410	cg14345882	6	26364793	8.891790522	1.48E-16	12.78	2.80E-34	10.77915377	2.11E-21	3.85E-14
rs2508036	6	29923008	cg07163603	6	29910051	4.877049913	1.96E-06	9.263	1.64E-19	7.817787185	3.73E-13	4.45E-14
rs3018099	12	123697007	cg10169515	12	123707536	-9.094390213	3.72E-17	10.39	7.05E-24	5.214733148	4.83E-07	5.27E-14
rs1621510	6	29920272	cg07163603	6	29910051	5.146187367	5.53E-07	9.499	2.17E-20	7.817787185	3.73E-13	5.36E-14
rs9467725	6	26356822	cg14345882	6	26364793	8.88812587	1.51E-16	12.75	3.63E-34	10.77915377	2.11E-21	5.36E-14
rs6933583	6	26355283	cg14345882	6	26364793	8.88812587	1.51E-16	12.86	1.14E-34	10.77915377	2.11E-21	6.42E-14
rs4712980	6	26355758	cg14345882	6	26364793	8.88812587	1.51E-16	12.75	3.63E-34	10.77915377	2.11E-21	6.47E-14
rs3021302	6	32623150	cg21493951	6	32632338	-6.443270017	6.34E-10	-12.64	1.25E-33	-7.824934734	3.57E-13	6.49E-14
rs1061815	6	29913374	cg07163603	6	29910051	5.146187367	5.53E-07	9.499	2.17E-20	7.796424243	4.24E-13	6.67E-14
rs3132686	6	29913137	cg07163603	6	29910051	5.146187367	5.53E-07	9.499	2.17E-20	7.796424243	4.24E-13	6.68E-14
rs2073528	6	26375143	cg14345882	6	26364793	9.508190514	2.13E-18	12.87	1.01E-34	10.77915377	2.11E-21	7.39E-14
rs9348715	6	26375642	cg14345882	6	26364793	9.255238101	1.23E-17	12.87	1.01E-34	10.77915377	2.11E-21	7.65E-14
rs733528	6	26374903	cg14345882	6	26364793	9.430882144	3.65E-18	12.87	1.01E-34	10.77915377	2.11E-21	8.01E-14
rs1655899	6	29916203	cg07163603	6	29910051	5.146187367	5.53E-07	9.499	2.17E-20	7.524341479	2.13E-12	8.97E-14
rs1727302	12	123632930	cg01687878	12	123616817	9.043012165	5.28E-17	12.03	7.48E-31	8.567189921	3.79E-15	9.49E-14
rs1655905	6	29918022	cg07163603	6	29910051	5.146187367	5.53E-07	9.499	2.17E-20	7.817787185	3.73E-13	9.93E-14
rs1632878	6	29918059	cg07163603	6	29910051	5.146187367	5.53E-07	9.499	2.17E-20	7.817787185	3.73E-13	9.96E-14
rs9358933	6	26363688	cg14345882	6	26364793	9.508190514	2.13E-18	13.02	2.10E-35	10.77915377	2.11E-21	1.14E-13
rs4712981	6	26361430	cg14345882	6	26364793	9.508190514	2.13E-18	13.01	2.32E-35	10.77915377	2.11E-21	1.31E-13
rs10946816	6	26361946	cg14345882	6	26364793	9.508190514	2.13E-18	13.02	2.10E-35	10.77915377	2.11E-21	1.34E-13
rs4129585	8	143312933	cg23422866	8	143326234	9.13156726	2.88E-17	14.45	2.09E-42	10.9354358	7.38E-22	2.03E-13
rs13227554	7	2048220	cg19624444	7	2048497	-20.01170549	4.55E-53	12.01	9.36E-31	5.726928595	3.99E-08	2.22E-13
NA	6	32627934	cg21493951	6	32632338	-7.935580663	7.99E-14	-24.21	1.74E-98	-14.20208243	1.40E-31	2.36E-13
rs871925	7	2047875	cg19624444	7	2048497	-20.01170549	4.55E-53	12.01	9.36E-31	5.501782537	1.22E-07	2.55E-13
rs1727332	12	123718301	cg10169515	12	123707536	-9.088726261	3.86E-17	10.15	6.70E-23	5.083448474	8.91E-07	2.81E-13
rs13262595	8	143316970	cg23422866	8	143326234	9.602535962	1.10E-18	14.45	2.09E-42	10.9354358	7.38E-22	2.85E-13
rs1985732	6	26376161	cg14345882	6	26364793	9.210712191	1.67E-17	12.77	2.91E-34	10.59400315	7.31E-21	3.27E-13
rs1658807	2	200767512	cg03014969	2	200775135	-5.35683634	1.98E-07	-9.033	1.14E-18	-5.605619974	7.31E-08	3.52E-13
rs35594306	2	200775125	cg03014969	2	200775135	-7.507925009	1.17E-12	-9.291	1.30E-19	-5.34272771	2.63E-07	3.62E-13
rs1655900	6	29916618	cg07163603	6	29910051	5.149854758	5.43E-07	9.499	2.17E-20	7.524341479	2.13E-12	3.77E-13
rs281786	2	200772720	cg03014969	2	200775135	-5.35683634	1.98E-07	-9.033	1.14E-18	-5.605619974	7.31E-08	3.92E-13
rs281788	2	200783705	cg03014969	2	200775135	-5.35683634	1.98E-07	-9.033	1.14E-18	-5.605619974	7.31E-08	3.96E-13
rs9273453	6	32627812	cg21493951	6	32632338	-7.502618055	1.21E-12	-21.41	2.15E-81	-14.20208243	1.40E-31	3.99E-13
rs10744151	12	123723735	cg10169515	12	123707536	-8.752147009	3.79E-16	10.15	6.54E-23	5.214733148	4.83E-07	4.03E-13
rs35220450	2	200780737	cg03014969	2	200775135	-7.507925009	1.17E-12	-9.291	1.30E-19	-5.407405321	1.93E-07	4.05E-13
rs1727331	12	123718879	cg10169515	12	123707536	-8.701588263	5.31E-16	10.16	5.91E-23	5.394836689	2.05E-07	4.16E-13
rs1704186	2	200769539	cg03014969	2	200775135	-5.35683634	1.98E-07	-9.033	1.14E-18	-5.605619974	7.31E-08	4.20E-13
rs281789	2	200780698	cg03014969	2	200775135	-5.35683634	1.98E-07	-9.033	1.14E-18	-5.605619974	7.31E-08	4.55E-13
rs7304782	12	123719444	cg10169515	12	123707536	-9.003463679	6.91E-17	10.16	5.91E-23	5.524098426	1.09E-07	4.64E-13
rs281760	2	200787804	cg03014969	2	200775135	-5.35683634	1.98E-07	-9.033	1.14E-18	-5.605619974	7.31E-08	4.71E-13
rs281759	2	200787719	cg03014969	2	200775135	-5.35683634	1.98E-07	-9.033	1.14E-18	-5.605619974	7.31E-08	4.72E-13
rs11057202	12	123720775	cg10169515	12	123707536	-8.756653617	3.67E-16	10.16	5.91E-23	5.214733148	4.83E-07	4.73E-13
rs10772997	12	123719880	cg10169515	12	123707536	-8.756653617	3.67E-16	10.16	5.91E-23	5.214733148	4.83E-07	4.76E-13
rs3098341	2	200792498	cg03014969	2	200775135	-5.35683634	1.98E-07	-8.975	1.84E-18	-5.605619974	7.31E-08	4.89E-13
rs9379862	6	26370707	cg14345882	6	26364793	9.916645035	1.20E-19	12.35	2.61E-32	11.38051096	3.64E-23	5.40E-13
rs971232	2	200792881	cg03014969	2	200775135	-5.660696971	4.29E-08	-8.975	1.84E-18	-4.618645724	7.15E-06	5.45E-13
rs10479762	7	2045351	cg19624444	7	2048497	-17.90321407	4.22E-46	12.01	9.36E-31	5.749816879	3.56E-08	5.63E-13
rs56155997	2	200768491	cg03014969	2	200775135	-7.507925009	1.17E-12	-9.291	1.30E-19	-5.407405321	1.93E-07	5.92E-13
rs10098073	8	143309504	cg23422866	8	143326234	10.34285208	5.66E-21	15.41	2.35E-47	12.20005486	1.35E-25	1.74E-12
rs8042374	15	78908032	cg23880581	15	78912387	-11.76282342	1.60E-25	-6.928	8.54E-12	-5.612750387	7.06E-08	1.87E-12
rs78372297	6	32627784	cg21493951	6	32632338	-8.167755164	1.79E-14	-23.5	4.14E-94	-14.59096281	9.67E-33	1.99E-12
rs3743078	15	78894759	cg23880581	15	78912387	-6.348470891	1.08E-09	-6.935	8.15E-12	-5.248189093	4.12E-07	2.03E-12
rs4719391	7	2048136	cg19624444	7	2048497	-17.77859874	1.10E-45	12.9	7.51E-35	6.32891004	1.77E-09	2.18E-12
rs871924	7	2047845	cg19624444	7	2048497	-17.77859874	1.10E-45	12.9	7.51E-35	6.32891004	1.77E-09	2.20E-12
rs1610621	6	29718790	cg27642588	6	29709602	4.782332117	3.03E-06	9.428	4.00E-20	4.78129272	3.51E-06	2.21E-12
rs2008263	7	2048335	cg19624444	7	2048497	-18.01466396	1.79E-46	12.9	7.51E-35	6.32891004	1.77E-09	2.23E-12
rs1737077	6	29725295	cg27642588	6	29709602	5.953881428	9.24E-09	9.438	3.67E-20	5.09285865	8.53E-07	2.39E-12
rs1633063	6	29726046	cg27642588	6	29709602	5.953881428	9.24E-09	9.438	3.67E-20	5.09285865	8.53E-07	2.39E-12
rs10946817	6	26364056	cg14345882	6	26364793	8.759605439	3.60E-16	13.02	2.01E-35	11.88664371	1.16E-24	2.42E-12
rs11418931	15	78907997	cg23880581	15	78912387	-11.76282342	1.60E-25	-6.928	8.54E-12	-5.612750387	7.06E-08	2.51E-12
rs7359276	15	78892661	cg23880581	15	78912387	-6.462060768	5.71E-10	-6.98	6.03E-12	-5.280326538	3.54E-07	2.71E-12
rs8043009	15	78908154	cg23880581	15	78912387	-11.76282342	1.60E-25	-6.928	8.54E-12	-5.612750387	7.06E-08	2.87E-12
rs6495308	15	78907656	cg23880581	15	78912387	-11.76282342	1.60E-25	-6.928	8.54E-12	-5.27445807	3.64E-07	2.95E-12
rs3734536	6	26365346	cg14345882	6	26364793	8.591592771	1.11E-15	13.02	2.01E-35	11.88664371	1.16E-24	3.18E-12
rs8042059	15	78907859	cg23880581	15	78912387	-11.76282342	1.60E-25	-6.928	8.54E-12	-5.612750387	7.06E-08	3.35E-12
rs9688946	6	26367445	cg14345882	6	26364793	8.766420508	3.44E-16	13.02	2.01E-35	11.88664371	1.16E-24	3.46E-12
rs7177514	15	78907406	cg23880581	15	78912387	-11.76282342	1.60E-25	-6.928	8.54E-12	-5.612750387	7.06E-08	3.65E-12
rs12199613	6	26367218	cg14345882	6	26364793	8.766420508	3.44E-16	13.02	2.01E-35	11.88664371	1.16E-24	3.65E-12
rs1610629	6	29728570	cg27642588	6	29709602	6.004276045	7.06E-09	9.385	5.78E-20	5.09285865	8.53E-07	3.67E-12
rs34843146	14	104079864	cg26031613	14	104095156	-5.84518817	1.64E-08	-9.71	3.44E-21	-4.643044697	6.43E-06	4.01E-12
rs11771625	7	2050401	cg19624444	7	2048497	-14.09116241	2.90E-33	12.9	7.51E-35	6.341097816	1.65E-09	4.19E-12
rs9393709	6	26365147	cg14345882	6	26364793	8.766420508	3.44E-16	13.02	2.01E-35	11.88664371	1.16E-24	4.45E-12
rs5881916	7	2048406	cg19624444	7	2048497	-17.20852982	8.94E-44	12.9	7.51E-35	6.213654291	3.26E-09	4.64E-12
rs12670737	7	2046830	cg19624444	7	2048497	-16.51553537	1.92E-41	12.9	7.51E-35	6.418571205	1.09E-09	4.79E-12
rs4900597	14	104266664	cg08213375	14	104286397	5.453220016	1.23E-07	19.12	7.38E-68	7.109436648	2.36E-11	5.26E-12
rs58227534	7	2046328	cg19624444	7	2048497	-12.79794017	6.19E-29	12.9	7.51E-35	6.341097816	1.65E-09	6.26E-12
rs1610601	6	29700183	cg27642588	6	29709602	5.892357934	1.28E-08	9.335	8.90E-20	5.091858303	8.57E-07	6.87E-12
rs66676135	14	104271504	cg08213375	14	104286397	5.107605981	6.65E-07	19.12	7.38E-68	7.109436648	2.36E-11	7.01E-12
rs4906377	14	104278856	cg08213375	14	104286397	5.453220016	1.23E-07	19.12	7.38E-68	7.109436648	2.36E-11	7.04E-12
rs12885509	14	104273325	cg08213375	14	104286397	5.394614718	1.64E-07	19.12	7.38E-68	7.109436648	2.36E-11	7.07E-12
rs34596177	14	104277181	cg08213375	14	104286397	5.107605981	6.65E-07	19.12	7.38E-68	7.109436648	2.36E-11	7.17E-12
rs885945	6	29696852	cg27642588	6	29709602	5.68251337	3.83E-08	9.141	4.62E-19	5.031473642	1.13E-06	7.46E-12
rs573796937	6	29708904	cg27642588	6	29709602	8.082120285	3.12E-14	9.949	4.10E-22	5.830660153	2.37E-08	7.57E-12
rs35085624	14	104276896	cg08213375	14	104286397	5.453220016	1.23E-07	19.12	7.38E-68	7.109436648	2.36E-11	7.69E-12
rs17791722	14	104286210	cg08213375	14	104286397	5.453220016	1.23E-07	19.12	7.38E-68	7.109436648	2.36E-11	7.76E-12
rs66953418	14	104271470	cg08213375	14	104286397	5.453220016	1.23E-07	19.12	7.38E-68	7.109436648	2.36E-11	8.66E-12
rs4906376	14	104272165	cg08213375	14	104286397	5.453220016	1.23E-07	19.12	7.38E-68	7.109436648	2.36E-11	8.73E-12
rs12588797	14	104300020	cg08213375	14	104286397	5.453220016	1.23E-07	19.12	7.38E-68	7.109436648	2.36E-11	9.32E-12
rs885944	6	29709794	cg27642588	6	29709602	5.869704854	1.44E-08	8.368	2.45E-16	5.153003648	6.45E-07	9.61E-12
rs12893623	14	104290813	cg08213375	14	104286397	5.57911698	6.50E-08	19.12	7.38E-68	7.109436648	2.36E-11	1.23E-11
rs1610602	6	29702061	cg27642588	6	29709602	5.794290167	2.14E-08	8.368	2.45E-16	5.052409018	1.03E-06	1.25E-11
rs9274522	6	32634373	cg23464743	6	32633163	11.05908388	3.02E-23	26.31	1.40E-111	17.98531054	1.01E-42	1.41E-11
rs929158	6	29706900	cg27642588	6	29709602	5.869704854	1.44E-08	8.368	2.45E-16	5.052409018	1.03E-06	1.45E-11
rs1736915	6	29704316	cg27642588	6	29709602	5.869704854	1.44E-08	8.368	2.45E-16	5.052409018	1.03E-06	1.47E-11
rs4290163	10	104610926	cg08772003	10	104629869	13.35459243	8.62E-31	-23.6	9.59E-95	-7.491241605	2.59E-12	1.48E-11
rs1610612	6	29710831	cg27642588	6	29709602	5.869704854	1.44E-08	8.368	2.45E-16	5.052409018	1.03E-06	1.48E-11
rs929159	6	29706889	cg27642588	6	29709602	5.869704854	1.44E-08	8.368	2.45E-16	5.063950678	9.76E-07	1.49E-11
rs1633098	6	29705028	cg27642588	6	29709602	5.869704854	1.44E-08	8.368	2.45E-16	5.052409018	1.03E-06	1.50E-11
rs1633099	6	29704633	cg27642588	6	29709602	5.869704854	1.44E-08	8.368	2.45E-16	5.052409018	1.03E-06	1.52E-11
rs885942	6	29709949	cg27642588	6	29709602	5.869704854	1.44E-08	8.368	2.45E-16	5.052409018	1.03E-06	1.58E-11
rs1727305	12	123633382	cg01687878	12	123616817	-10.19685608	1.62E-20	13.21	2.44E-36	10.20568275	9.71E-20	1.70E-11
rs885943	6	29709812	cg27642588	6	29709602	5.869704854	1.44E-08	8.368	2.45E-16	5.153003648	6.45E-07	1.87E-11
rs4409766	10	104616663	cg15744005	10	104629667	6.08208195	4.64E-09	-7.816	1.64E-14	-4.546970461	9.73E-06	1.92E-11
rs1633096	6	29707267	cg27642588	6	29709602	5.679420289	3.89E-08	8.164	1.19E-15	5.561357929	9.09E-08	2.02E-11
rs11167136	8	143310815	cg23422866	8	143326234	-12.15077459	8.55E-27	-16.16	2.58E-51	-15.6452058	7.06E-36	2.02E-11
rs12549009	8	143323346	cg23422866	8	143326234	13.43555321	4.62E-31	-16.29	5.40E-52	-16.33935939	6.29E-38	2.37E-11
rs4976980	8	143314904	cg23422866	8	143326234	14.75529333	1.68E-35	-16.28	5.91E-52	-16.37103019	5.07E-38	2.41E-11
rs1610608	6	29709407	cg27642588	6	29709602	5.869704854	1.44E-08	8.368	2.45E-16	5.052409018	1.03E-06	2.52E-11
rs7828173	8	143317916	cg23422866	8	143326234	13.91967809	1.10E-32	-16.35	2.50E-52	-16.07945754	3.67E-37	2.54E-11
rs4458978	8	143312765	cg23422866	8	143326234	13.08761568	6.72E-30	-16.28	5.91E-52	-16.78331721	3.13E-39	2.59E-11
rs4325022	8	143315247	cg23422866	8	143326234	14.75529333	1.68E-35	-16.29	5.40E-52	-16.37103019	5.07E-38	2.72E-11
rs59554395	8	143316403	cg23422866	8	143326234	14.60720634	5.30E-35	-16.29	5.40E-52	-16.15195669	2.24E-37	2.74E-11
rs4976979	8	143314520	cg23422866	8	143326234	14.75529333	1.68E-35	-16.28	5.91E-52	-16.37103019	5.07E-38	3.02E-11
rs4976977	8	143314154	cg23422866	8	143326234	14.75529333	1.68E-35	-16.28	5.91E-52	-16.37103019	5.07E-38	3.04E-11
rs10464987	8	143320276	cg23422866	8	143326234	11.74073579	1.88E-25	-16.29	5.40E-52	-15.76997406	3.01E-36	3.18E-11
rs7832212	8	143323017	cg23422866	8	143326234	13.43555321	4.62E-31	-16.29	5.40E-52	-16.33935939	6.29E-38	3.39E-11
rs1984658	12	123483426	cg07644039	12	123464150	-18.34419169	1.43E-47	21.14	9.34E-80	11.19667632	1.26E-22	3.39E-11
rs6583607	8	143324399	cg23422866	8	143326234	15.6659883	1.41E-38	-16.14	3.41E-51	-16.33935939	6.29E-38	3.46E-11
rs7822799	8	143323847	cg23422866	8	143326234	13.5785135	1.53E-31	-16.29	5.40E-52	-16.33935939	6.29E-38	3.58E-11
rs4976978	8	143314266	cg23422866	8	143326234	13.43555321	4.62E-31	-16.28	5.91E-52	-16.37103019	5.07E-38	3.68E-11
rs7822538	8	143323109	cg23422866	8	143326234	13.43555321	4.62E-31	-16.29	5.40E-52	-16.33935939	6.29E-38	3.73E-11
rs12676511	8	143313386	cg23422866	8	143326234	13.43555321	4.62E-31	-16.28	5.91E-52	-16.37103019	5.07E-38	3.75E-11
rs9270591	6	32561424	cg10632894	6	32552453	10.06229083	4.24E-20	-8.793	8.19E-18	-4.815807152	3.01E-06	3.78E-11
rs7465677	8	143320717	cg23422866	8	143326234	11.21701522	9.39E-24	-16.29	5.40E-52	-15.44069958	2.85E-35	3.89E-11
rs6583608	8	143324467	cg23422866	8	143326234	15.61773217	2.05E-38	-16.14	3.41E-51	-16.33935939	6.29E-38	3.95E-11
rs2535627	3	52845105	cg11645453	3	52864694	-9.575686959	1.33E-18	10.48	3.18E-24	-9.091633432	1.38E-16	3.96E-11
rs6583609	8	143324500	cg23422866	8	143326234	15.61773217	2.05E-38	-16.14	3.41E-51	-16.33935939	6.29E-38	4.04E-11
rs7465167	8	143315080	cg23422866	8	143326234	11.74073579	1.88E-25	-16.28	5.91E-52	-15.73908302	3.72E-36	4.14E-11
rs10239050	7	2158390	cg07143303	7	2144767	-4.848961565	2.23E-06	-9.83	1.18E-21	-5.06845561	9.55E-07	4.15E-11
rs3130432	6	31219357	cg10409680	6	31239320	4.615862698	6.38E-06	8.444	1.35E-16	5.217764709	4.76E-07	4.28E-11
rs4284148	8	143322470	cg23422866	8	143326234	13.96913583	7.47E-33	-16.14	3.12E-51	-16.33935939	6.29E-38	4.31E-11
rs3134749	6	31219469	cg10409680	6	31239320	4.615862698	6.38E-06	8.444	1.35E-16	5.217764709	4.76E-07	4.32E-11
rs34643171	8	143317385	cg23422866	8	143326234	14.75529333	1.68E-35	-16.29	5.40E-52	-16.37103019	5.07E-38	4.37E-11
rs2675956	2	233753340	cg25237894	2	233734115	-6.643993163	2.03E-10	-10.36	9.20E-24	-5.006443698	1.27E-06	4.38E-11
rs56400896	8	143325801	cg23422866	8	143326234	15.87222016	2.83E-39	-16.2	1.62E-51	-16.33935939	6.29E-38	4.41E-11
rs2524054	6	31252396	cg10409680	6	31239320	-9.34551673	6.59E-18	-24.94	5.03E-103	-11.22573743	1.04E-22	4.42E-11
rs11991896	8	143322564	cg23422866	8	143326234	13.97009639	7.42E-33	-16.29	5.40E-52	-16.06050435	4.17E-37	4.59E-11
rs2853928	6	31257511	cg10409680	6	31239320	-9.297366831	9.20E-18	-24.94	5.03E-103	-11.22573743	1.04E-22	4.65E-11
rs10100321	8	143313487	cg23422866	8	143326234	11.70877984	2.39E-25	-16.28	5.91E-52	-15.73908302	3.72E-36	4.71E-11
rs3741530	12	123469647	cg07644039	12	123464150	-17.38812306	2.23E-44	20.99	6.75E-79	11.0317702	3.85E-22	4.91E-11
rs7135296	12	123476586	cg07644039	12	123464150	-17.99561885	2.07E-46	21.14	9.34E-80	11.0317702	3.85E-22	5.30E-11
rs7820538	8	143327651	cg23422866	8	143326234	15.43874008	8.25E-38	-16.21	1.46E-51	-16.87046042	1.74E-39	5.47E-11
rs4976953	8	143314441	cg23422866	8	143326234	11.74073579	1.88E-25	-16.28	5.91E-52	-15.73908302	3.72E-36	5.58E-11
rs883562	12	123460719	cg07644039	12	123464150	-17.38812306	2.23E-44	21	6.05E-79	11.0317702	3.85E-22	5.64E-11
rs13256788	8	143328026	cg23422866	8	143326234	15.5448663	3.61E-38	-16.21	1.46E-51	-16.87046042	1.74E-39	5.70E-11
rs34870209	8	143328639	cg23422866	8	143326234	15.5448663	3.61E-38	-16.21	1.46E-51	-16.87046042	1.74E-39	5.71E-11
rs6583610	8	143329736	cg23422866	8	143326234	13.14918383	4.19E-30	-16.21	1.46E-51	-16.88009431	1.63E-39	6.00E-11
rs1860831	7	2160931	cg07143303	7	2144767	-6.014068809	6.70E-09	-8.848	5.25E-18	-4.585198209	8.26E-06	6.12E-11
rs12234969	8	143326650	cg23422866	8	143326234	15.61655171	2.07E-38	-16.2	1.62E-51	-16.87046042	1.74E-39	6.33E-11
rs7828451	8	143318092	cg23422866	8	143326234	11.74073579	1.88E-25	-16.29	5.40E-52	-15.73908302	3.72E-36	6.69E-11
rs8180914	8	143326402	cg23422866	8	143326234	15.94677294	1.59E-39	-16.2	1.62E-51	-16.87046042	1.74E-39	7.02E-11
rs1790121	12	123604492	cg01687878	12	123616817	-8.817966925	2.43E-16	12.33	3.34E-32	10.66756858	4.47E-21	7.30E-11
rs4976985	8	143327271	cg23422866	8	143326234	15.5448663	3.61E-38	-16.2	1.62E-51	-16.87046042	1.74E-39	7.35E-11
rs8042494	15	78908010	cg23880581	15	78912387	-11.36928394	3.03E-24	-6.989	5.66E-12	-5.538977329	1.01E-07	7.59E-11
rs6985751	8	143328290	cg23422866	8	143326234	11.64225265	3.94E-25	-16.14	3.12E-51	-16.25721245	1.10E-37	8.06E-11
rs12699439	7	1942866	cg02311337	7	1955432	-11.18242762	1.21E-23	-22.71	2.63E-89	-5.79925957	2.77E-08	8.25E-11
rs9272058	6	32599197	cg03787837	6	32605385	5.489876506	1.02E-07	22.9	1.93E-90	16.96297194	9.33E-40	8.37E-11
rs884956	12	123460962	cg07644039	12	123464150	-17.38812306	2.23E-44	21	6.05E-79	11.0317702	3.85E-22	8.64E-11
rs2038538	6	26940592	cg25206565	6	26923983	10.50815299	1.71E-21	18.17	2.10E-62	11.11291029	2.23E-22	8.75E-11
rs4976984	8	143327128	cg23422866	8	143326234	11.73679127	1.94E-25	-16.14	3.48E-51	-16.25721245	1.10E-37	9.00E-11
rs61955196	12	123451018	cg07644039	12	123464150	-18.75711733	6.09E-49	20.77	1.52E-77	11.15005496	1.73E-22	9.10E-11
rs3759115	12	123464279	cg07644039	12	123464150	-17.38812306	2.23E-44	21	6.05E-79	11.0317702	3.85E-22	9.19E-11
rs6583611	8	143330576	cg23422866	8	143326234	11.20065761	1.06E-23	-16.14	3.12E-51	-16.25721245	1.10E-37	1.01E-10
rs2071044	3	52847601	cg11645453	3	52864694	-9.146621956	2.60E-17	10.8	1.60E-25	-8.506373084	5.54E-15	1.24E-10
rs7183604	15	78899213	cg23880581	15	78912387	-9.627946624	9.20E-19	-7.168	1.67E-12	-5.209909195	4.94E-07	1.25E-10
rs569207	15	78873119	cg24631222	15	78858424	6.059461319	5.25E-09	14.01	3.21E-40	5.17499921	5.82E-07	1.38E-10
rs4275659	12	123447928	cg07644039	12	123464150	-18.19304866	4.56E-47	20.77	1.52E-77	10.65946145	4.72E-21	1.55E-10
rs4976983	8	143326821	cg23422866	8	143326234	11.73679127	1.94E-25	-16.14	3.48E-51	-16.25721245	1.10E-37	1.58E-10
rs12669937	7	1939765	cg02311337	7	1955432	-11.24098866	7.86E-24	-22.83	5.13E-90	-5.79925957	2.77E-08	1.65E-10
rs4236277	7	1942270	cg02311337	7	1955432	-11.18242762	1.21E-23	-22.71	2.63E-89	-5.79925957	2.77E-08	1.68E-10
rs2456020	15	78868398	cg24631222	15	78858424	4.622211016	6.20E-06	13.97	5.34E-40	4.998828159	1.32E-06	1.72E-10
rs55742290	12	123466111	cg07644039	12	123464150	-17.11066858	1.91E-43	21	6.05E-79	10.93256963	7.53E-22	1.74E-10
rs7296418	12	123457619	cg21745287	12	123464511	9.100805045	3.56E-17	20.12	1.07E-73	6.936035798	6.30E-11	1.80E-10
rs34922657	7	1938655	cg02311337	7	1955432	-11.24098866	7.86E-24	-22.83	5.13E-90	-5.975741739	1.13E-08	1.83E-10
rs11637630	15	78899719	cg23880581	15	78912387	-9.562235279	1.46E-18	-7.168	1.67E-12	-5.467853885	1.44E-07	1.90E-10
rs4249311	6	31175608	cg04710276	6	31164994	4.582659241	7.39E-06	9.934	4.69E-22	-5.193700139	5.33E-07	1.96E-10
rs6930462	6	31173933	cg04710276	6	31164994	4.582659241	7.39E-06	9.934	4.69E-22	-5.193700139	5.33E-07	2.05E-10
rs3998077	6	31173433	cg04710276	6	31164994	4.582659241	7.39E-06	9.934	4.69E-22	5.193700139	5.33E-07	2.10E-10
rs6921948	6	31171257	cg04710276	6	31164994	4.582659241	7.39E-06	9.934	4.69E-22	-5.419787186	1.81E-07	2.12E-10
rs707962	6	32609974	cg03787837	6	32605385	6.816124754	7.50E-11	25.52	1.11E-106	17.51658271	2.28E-41	2.17E-10
rs707963	6	32609969	cg03787837	6	32605385	6.816124754	7.50E-11	25.48	2.03E-106	17.51658271	2.28E-41	2.18E-10
rs2398706	7	2156338	cg07143303	7	2144767	-5.625970441	5.12E-08	-8.773	9.68E-18	-4.56026575	9.19E-06	2.25E-10
rs637137	15	78873976	cg24631222	15	78858424	5.947801732	9.54E-09	14.01	3.21E-40	5.17499921	5.82E-07	2.33E-10
rs35837712	14	104286104	cg08213375	14	104286397	7.225476998	6.60E-12	25.17	1.75E-104	8.581771126	3.46E-15	2.41E-10
rs1155751	14	104286547	cg08213375	14	104286397	7.225476998	6.60E-12	25.17	1.75E-104	8.581771126	3.46E-15	2.41E-10
rs9467722	6	26352566	cg14345882	6	26364793	7.819138811	1.68E-13	11.93	1.99E-30	11.72553301	3.47E-24	2.47E-10
rs68037221	6	31237449	cg10409680	6	31239320	-13.36803872	7.77E-31	-26.49	1.08E-112	-14.76429852	2.94E-33	2.71E-10
rs6495309	15	78915245	cg23880581	15	78912387	-11.73653612	1.94E-25	-7.598	8.08E-14	-5.819342872	2.51E-08	2.95E-10
rs3887381	6	31172351	cg04710276	6	31164994	4.608922664	6.58E-06	9.934	4.69E-22	5.248778007	4.11E-07	3.01E-10
rs938682	15	78896547	cg23880581	15	78912387	-9.627946624	9.20E-19	-7.168	1.67E-12	-5.276608597	3.60E-07	3.10E-10
rs2368560	14	104273311	cg08213375	14	104286397	6.740930113	1.16E-10	25.17	1.75E-104	8.581771126	3.46E-15	3.11E-10
rs2887282	14	104280734	cg08213375	14	104286397	9.485687691	2.49E-18	25.01	1.75E-103	8.835397375	7.04E-16	3.22E-10
rs12880233	14	104267333	cg08213375	14	104286397	9.485687691	2.49E-18	25.01	1.75E-103	8.835397375	7.04E-16	3.22E-10
rs3931464	6	26939856	cg25206565	6	26923983	10.50815299	1.71E-21	18.17	2.10E-62	11.30873215	5.92E-23	3.37E-10
rs3931463	6	26939797	cg25206565	6	26923983	10.45268051	2.56E-21	18.17	2.10E-62	11.19781773	1.25E-22	3.37E-10
rs576982	15	78870803	cg24631222	15	78858424	6.098785824	4.24E-09	14.01	3.21E-40	5.150159634	6.54E-07	3.39E-10
rs4900598	14	104281541	cg08213375	14	104286397	9.568502065	1.40E-18	25.01	1.75E-103	8.835397375	7.04E-16	3.39E-10
rs8016014	14	104293798	cg08213375	14	104286397	7.247961894	5.76E-12	25.17	1.75E-104	8.581771126	3.46E-15	3.51E-10
rs12880413	14	104267407	cg08213375	14	104286397	9.332389052	7.22E-18	25.01	1.75E-103	8.835397375	7.04E-16	3.56E-10
rs905739	15	78845110	cg04140906	15	78833505	9.240470981	1.36E-17	14.81	3.12E-44	6.108275941	5.66E-09	3.59E-10
rs2596475	6	31326324	cg17731992	6	31324997	-8.130439854	2.29E-14	-10.69	4.52E-25	-6.089947238	6.23E-09	3.70E-10
rs12886363	14	104273786	cg08213375	14	104286397	6.271885355	1.65E-09	25.17	1.75E-104	8.581771126	3.46E-15	3.72E-10
rs5811119	14	104286782	cg08213375	14	104286397	9.485687691	2.49E-18	25.01	1.75E-103	8.835397375	7.04E-16	3.72E-10
rs2223937	14	104286380	cg08213375	14	104286397	9.859568471	1.80E-19	25.01	1.75E-103	8.835397375	7.04E-16	3.74E-10
rs12880821	14	104276049	cg08213375	14	104286397	6.271885355	1.65E-09	25.17	1.75E-104	8.581771126	3.46E-15	3.83E-10
rs35249543	6	26371525	cg14345882	6	26364793	8.401744882	3.89E-15	12.08	4.42E-31	11.72553301	3.47E-24	3.86E-10
rs1558465	7	2151398	cg05095590	7	2139259	7.67620178	4.12E-13	4.768	2.20E-06	5.75838357	3.41E-08	3.88E-10
rs11764212	7	2067593	cg19624444	7	2048497	-10.83670779	1.55E-22	12.06	5.56E-31	5.464569092	1.46E-07	3.92E-10
rs9379860	6	26370605	cg14345882	6	26364793	8.401744882	3.89E-15	12.08	4.42E-31	11.72553301	3.47E-24	4.03E-10
rs1476887	7	2151633	cg05095590	7	2139259	7.875220622	1.17E-13	4.768	2.20E-06	5.75838357	3.41E-08	4.05E-10
rs667282	15	78863472	cg24631222	15	78858424	6.098785824	4.24E-09	14.01	3.21E-40	5.17499921	5.82E-07	4.11E-10
rs8018062	14	104281954	cg08213375	14	104286397	9.943572689	9.89E-20	25.01	1.75E-103	8.835397375	7.04E-16	4.16E-10
rs12886840	14	104301714	cg08213375	14	104286397	9.485687691	2.49E-18	25.01	1.75E-103	8.835397375	7.04E-16	4.22E-10
rs8003653	14	104298836	cg08213375	14	104286397	9.485687691	2.49E-18	25.01	1.75E-103	8.835397375	7.04E-16	4.22E-10
rs4900600	14	104291839	cg08213375	14	104286397	9.859568471	1.80E-19	25.01	1.75E-103	8.835397375	7.04E-16	4.26E-10
rs11623546	14	104269098	cg08213375	14	104286397	9.485687691	2.49E-18	25.01	1.75E-103	8.835397375	7.04E-16	4.28E-10
rs11160765	14	104299730	cg08213375	14	104286397	9.485687691	2.49E-18	25.01	1.75E-103	8.835397375	7.04E-16	4.29E-10
rs8015603	14	104293678	cg08213375	14	104286397	9.859568471	1.80E-19	25.01	1.75E-103	8.835397375	7.04E-16	4.34E-10
rs12885018	14	104273812	cg08213375	14	104286397	9.485687691	2.49E-18	25.01	1.75E-103	8.835397375	7.04E-16	4.41E-10
rs12889993	14	104274294	cg08213375	14	104286397	9.485687691	2.49E-18	25.01	1.75E-103	8.835397375	7.04E-16	4.41E-10
rs55824307	14	104271207	cg08213375	14	104286397	9.485687691	2.49E-18	25.01	1.75E-103	8.835397375	7.04E-16	4.42E-10
rs12879501	14	104272634	cg08213375	14	104286397	9.388192873	4.90E-18	25.01	1.75E-103	8.387998904	1.16E-14	4.43E-10
rs2894181	6	31174527	cg04710276	6	31164994	4.582659241	7.39E-06	9.934	4.69E-22	-5.193700139	5.33E-07	4.44E-10
rs8011109	14	104279974	cg08213375	14	104286397	9.485687691	2.49E-18	25.01	1.75E-103	8.835397375	7.04E-16	4.47E-10
rs9272190	6	32601760	cg03787837	6	32605385	6.509811208	4.36E-10	21.8	9.01E-84	18.92120684	2.13E-45	4.47E-10
rs9272260	6	32603236	cg03787837	6	32605385	6.78068154	9.22E-11	26.49	1.07E-112	18.27050466	1.53E-43	4.48E-10
rs8005225	14	104300151	cg08213375	14	104286397	9.485687691	2.49E-18	25.01	1.75E-103	8.835397375	7.04E-16	4.53E-10
rs3778978	7	2159817	cg07143303	7	2144767	-4.909509701	1.69E-06	-9.686	4.24E-21	-5.29594881	3.29E-07	4.53E-10
rs59619245	7	2068630	cg02951883	7	2050386	-7.72782069	2.98E-13	-14.35	6.56E-42	-7.876930316	2.61E-13	4.57E-10
rs2280550	7	1976556	cg12073833	7	1965232	-4.91710731	1.63E-06	-18.02	1.35E-61	-9.136391567	1.04E-16	4.67E-10
rs7758465	6	32599031	cg03787837	6	32605385	6.399450257	8.11E-10	24.39	1.30E-99	16.96297194	9.33E-40	4.69E-10
rs1475007	14	104297147	cg08213375	14	104286397	9.485687691	2.49E-18	25.01	1.75E-103	8.835397375	7.04E-16	4.76E-10
rs8005594	14	104279889	cg08213375	14	104286397	9.485687691	2.49E-18	25.01	1.75E-103	8.835397375	7.04E-16	4.77E-10
rs66972160	6	26359306	cg14345882	6	26364793	8.401744882	3.89E-15	11.93	1.99E-30	11.72553301	3.47E-24	4.92E-10
rs7159810	14	104294117	cg08213375	14	104286397	9.485687691	2.49E-18	25.01	1.75E-103	8.835397375	7.04E-16	5.12E-10
rs35344500	6	32609525	cg03787837	6	32605385	6.925184864	3.96E-11	25.42	5.06E-106	18.27050466	1.53E-43	5.20E-10
rs12921996	16	30011618	cg06015834	16	30021696	-8.731455756	4.35E-16	-13.6	3.28E-38	-5.674055356	5.20E-08	5.21E-10
rs8021682	14	104289005	cg08213375	14	104286397	9.859568471	1.80E-19	24.82	2.81E-102	8.835397375	7.04E-16	5.43E-10
rs12891175	14	104274166	cg08213375	14	104286397	9.485687691	2.49E-18	25.01	1.75E-103	8.835397375	7.04E-16	5.43E-10
rs9272728	6	32609593	cg03787837	6	32605385	6.98681246	2.75E-11	25.44	3.51E-106	18.27050466	1.53E-43	5.56E-10
rs34155397	14	104291292	cg08213375	14	104286397	9.64708732	8.04E-19	25.01	1.75E-103	8.835397375	7.04E-16	5.59E-10
rs12531315	7	1953650	cg02311337	7	1955432	-11.31389902	4.58E-24	-22.55	2.59E-88	-5.348610265	2.56E-07	5.61E-10
rs2280548	7	1976667	cg12073833	7	1965232	-4.997784963	1.12E-06	-17.99	2.24E-61	-8.987217255	2.69E-16	5.69E-10
rs6461005	7	1947687	cg13165778	7	1952518	-39.67689289	2.11E-107	-10.05	1.63E-22	-4.674014805	5.62E-06	5.77E-10
rs9924686	16	30003076	cg06015834	16	30021696	-8.626423903	8.78E-16	-13.5	1.08E-37	-5.674055356	5.20E-08	5.80E-10
rs12880167	14	104300829	cg08213375	14	104286397	9.280274144	1.04E-17	25.01	1.75E-103	8.835397375	7.04E-16	5.82E-10
rs12894254	14	104290949	cg08213375	14	104286397	9.185050441	2.00E-17	25.01	1.75E-103	8.835397375	7.04E-16	5.96E-10
rs1801368	7	1976457	cg12073833	7	1965232	-4.997784963	1.12E-06	-18.02	1.35E-61	-8.987217255	2.69E-16	6.01E-10
rs9272191	6	32601769	cg03787837	6	32605385	6.336204021	1.15E-09	21.75	1.90E-83	17.06389322	4.73E-40	6.02E-10
rs4719436	7	2141239	cg07143303	7	2144767	-5.335855462	2.20E-07	-9.633	6.72E-21	-5.311030427	3.06E-07	6.16E-10
rs12536261	7	1953571	cg02311337	7	1955432	-11.32564412	4.19E-24	-22.55	2.59E-88	-5.348610265	2.56E-07	6.32E-10
rs2524080	6	31242089	cg10409680	6	31239320	-12.80054789	6.07E-29	-26.24	3.89E-111	-13.18961246	1.50E-28	6.35E-10
rs3814880	16	30017895	cg06015834	16	30021696	-8.959524204	9.32E-17	-13.54	6.47E-38	-5.674055356	5.20E-08	6.41E-10
rs9348710	6	26360486	cg14345882	6	26364793	8.401744882	3.89E-15	12.08	4.42E-31	11.72553301	3.47E-24	6.57E-10
rs6936006	6	26350565	cg14345882	6	26364793	6.832119837	6.84E-11	12.12	2.89E-31	11.48201541	1.82E-23	6.65E-10
rs4788210	16	30013674	cg06015834	16	30021696	-8.562015563	1.35E-15	-13.6	3.28E-38	-5.674055356	5.20E-08	6.67E-10
rs9272314	6	32604037	cg03787837	6	32605385	4.918735406	1.62E-06	24.4	1.15E-99	14.48574054	1.99E-32	6.82E-10
rs4788209	16	30013266	cg06015834	16	30021696	-8.562015563	1.35E-15	-13.6	3.28E-38	-5.674055356	5.20E-08	6.84E-10
rs9272315	6	32604039	cg03787837	6	32605385	4.918735406	1.62E-06	24.4	1.15E-99	14.48574054	1.99E-32	6.86E-10
rs6929398	6	32596966	cg03787837	6	32605385	6.25527143	1.81E-09	24.92	6.23E-103	17.07893681	4.28E-40	6.90E-10
rs6929044	6	32596951	cg03787837	6	32605385	6.25527143	1.81E-09	24.92	6.23E-103	17.07893681	4.28E-40	6.93E-10
rs12214031	6	26376628	cg14345882	6	26364793	7.432513826	1.87E-12	11.86	4.43E-30	11.40313919	3.12E-23	7.09E-10
rs1860832	7	2161849	cg07143303	7	2144767	-4.87183231	2.01E-06	-9.686	4.24E-21	-5.070729826	9.45E-07	7.21E-10
rs3778977	7	2159746	cg07143303	7	2144767	-5.92662681	1.07E-08	-8.65	2.61E-17	-4.626315585	6.92E-06	7.35E-10
rs6935803	6	26350495	cg14345882	6	26364793	6.832119837	6.84E-11	12.05	6.13E-31	11.48201541	1.82E-23	7.39E-10
rs3778969	7	2139990	cg07143303	7	2144767	-5.298669332	2.64E-07	-9.633	6.72E-21	-5.311030427	3.06E-07	7.56E-10
rs11150580	16	30014564	cg06015834	16	30021696	-8.507371474	1.94E-15	-13.6	3.28E-38	-5.674055356	5.20E-08	7.86E-10
rs13224989	7	1953766	cg02311337	7	1955432	-10.24967489	1.11E-20	-22.55	2.59E-88	-5.386732114	2.13E-07	8.20E-10
rs17598603	15	85200211	cg12863693	15	85201151	9.166999277	2.26E-17	33.19	1.14E-154	16.65804481	7.28E-39	8.27E-10
rs73038441	7	2139286	cg07143303	7	2144767	-5.335855462	2.20E-07	-9.633	6.72E-21	-5.311030427	3.06E-07	8.44E-10
rs4887072	15	78925435	cg04882995	15	78912658	-7.15892964	9.86E-12	-10.07	1.36E-22	-5.665597764	5.43E-08	8.58E-10
rs73038442	7	2139457	cg07143303	7	2144767	-5.335855462	2.20E-07	-9.633	6.72E-21	-5.311030427	3.06E-07	8.72E-10
rs3778970	7	2143208	cg07143303	7	2144767	-4.816349321	2.59E-06	-9.589	9.92E-21	-5.311030427	3.06E-07	8.88E-10
rs3778965	7	2138296	cg07143303	7	2144767	-5.335855462	2.20E-07	-9.633	6.72E-21	-5.311030427	3.06E-07	8.95E-10
rs1051168	15	85200520	cg12863693	15	85201151	9.166999277	2.26E-17	33.19	1.14E-154	16.65804481	7.28E-39	9.34E-10
rs3800902	7	2144378	cg07143303	7	2144767	-5.348132055	2.07E-07	-9.633	6.72E-21	-5.311030427	3.06E-07	9.40E-10
rs9272060	6	32599237	cg03787837	6	32605385	6.199219902	2.46E-09	24.31	4.10E-99	17.07893681	4.28E-40	9.62E-10
rs2895202	7	2131829	cg07143303	7	2144767	-5.272589398	3.00E-07	-9.633	6.72E-21	-5.166949721	6.04E-07	9.87E-10
rs3778964	7	2138109	cg07143303	7	2144767	-5.335855462	2.20E-07	-9.633	6.72E-21	-5.311030427	3.06E-07	1.01E-09
rs34565965	6	26350810	cg10795676	6	26370623	-6.585927177	2.83E-10	-5.895	5.44E-09	-5.153485082	6.44E-07	1.11E-09
rs59133824	15	78833450	cg04140906	15	78833505	10.06095947	4.28E-20	14.84	2.25E-44	6.700282741	2.35E-10	1.14E-09
rs2175567	15	85200946	cg12863693	15	85201151	9.166999277	2.26E-17	33.19	1.14E-154	16.65804481	7.28E-39	1.14E-09
rs59683676	15	78833453	cg04140906	15	78833505	10.66762385	5.35E-22	14.84	2.25E-44	6.700282741	2.35E-10	1.15E-09
rs3935873	16	30018500	cg06015834	16	30021696	-8.602641485	1.03E-15	-13.47	1.49E-37	-5.674055356	5.20E-08	1.19E-09
rs9272233	6	32602686	cg03787837	6	32605385	7.142765106	1.09E-11	25.41	5.34E-106	18.27050466	1.53E-43	1.40E-09
rs9272234	6	32602691	cg03787837	6	32605385	7.142765106	1.09E-11	25.41	5.34E-106	18.27050466	1.53E-43	1.41E-09
rs6930959	6	27004551	cg18278486	6	26987575	-6.046076752	5.64E-09	-13.48	1.24E-37	-11.13244308	1.95E-22	1.62E-09
rs9272052	6	32599155	cg03787837	6	32605385	6.148849097	3.23E-09	24.77	5.37E-102	17.07893681	4.28E-40	1.69E-09
rs67575965	6	26196593	cg06035815	6	26189597	10.79379917	2.13E-22	10.26	2.35E-23	7.808316945	3.95E-13	1.74E-09
rs2256332	3	52855865	cg20735041	3	52869266	12.23018766	4.68E-27	-22.85	4.09E-90	-20.6370315	3.41E-50	1.79E-09
rs9271895	6	32595906	cg03787837	6	32605385	6.280624282	1.57E-09	24.19	2.05E-98	16.96297194	9.33E-40	1.80E-09
rs70977268	6	26352069	cg10795676	6	26370623	-6.365530052	9.80E-10	-5.888	5.68E-09	-5.153485082	6.44E-07	1.80E-09
rs9393896	6	28127703	cg19592336	6	28129416	28.14740141	5.47E-78	8.375	2.32E-16	7.744282631	5.78E-13	1.81E-09
rs707949	6	32609952	cg03787837	6	32605385	6.828756094	6.97E-11	25.58	4.99E-107	17.51658271	2.28E-41	1.84E-09
rs3813570	15	78832832	cg04140906	15	78833505	11.02545464	3.87E-23	14.84	2.25E-44	6.64124143	3.25E-10	1.86E-09
rs9273490	6	32628193	cg23464743	6	32633163	11.47414033	1.39E-24	29.65	1.47E-132	17.1018883	3.67E-40	1.95E-09
rs12439240	15	78829091	cg04140906	15	78833505	11.02545464	3.87E-23	14.84	2.25E-44	6.64124143	3.25E-10	2.05E-09
rs7169584	15	78822660	cg04140906	15	78833505	10.41394654	3.38E-21	14.86	1.73E-44	6.700282741	2.35E-10	2.11E-09
rs11633762	15	85187152	cg12863693	15	85201151	9.400545465	4.50E-18	33.76	2.92E-158	15.96089325	8.21E-37	2.19E-09
NA	6	31326522	cg17731992	6	31324997	-8.317539932	6.76E-15	-12.3	4.55E-32	-5.926203701	1.45E-08	2.24E-09
rs9467956	6	26967881	cg18278486	6	26987575	-4.863235106	2.09E-06	-13.55	5.99E-38	-10.84739885	1.34E-21	2.25E-09
rs12661756	6	27003483	cg18278486	6	26987575	-6.046076752	5.64E-09	-13.57	4.98E-38	-11.13244308	1.95E-22	2.28E-09
rs13081155	3	52732429	cg18487916	3	52748469	9.63029471	9.05E-19	18.17	2.09E-62	-9.742316444	2.05E-18	2.30E-09
rs216189	17	2187401	cg04375931	17	2207241	12.88420006	3.20E-29	-17.93	4.81E-61	-15.4587122	2.52E-35	2.43E-09
rs12441354	15	78821016	cg04140906	15	78833505	10.64843058	6.16E-22	14.86	1.73E-44	6.435112926	9.99E-10	2.46E-09
rs11630487	15	85187103	cg12863693	15	85201151	9.400545465	4.50E-18	33.76	2.92E-158	16.35076132	5.82E-38	2.48E-09
rs2844612	6	31243971	cg10409680	6	31239320	-12.99126351	1.41E-29	-26.49	1.08E-112	-14.76429852	2.94E-33	2.53E-09
rs2524074	6	31244021	cg10409680	6	31239320	-12.99126351	1.41E-29	-26.49	1.08E-112	-14.76429852	2.94E-33	2.54E-09
rs2844611	6	31243979	cg10409680	6	31239320	-12.99126351	1.41E-29	-26.49	1.08E-112	-14.76429852	2.94E-33	2.55E-09
rs9281303	6	31244046	cg10409680	6	31239320	-12.99126351	1.41E-29	-26.49	1.08E-112	-14.76429852	2.94E-33	2.56E-09
rs2523594	6	31326629	cg17731992	6	31324997	-8.303485096	7.42E-15	-12.14	2.34E-31	-5.926203701	1.45E-08	2.65E-09
rs707952	6	32609806	cg03787837	6	32605385	6.544300647	3.58E-10	25.9	4.70E-109	18.27050466	1.53E-43	2.66E-09
rs7163730	15	78814681	cg04140906	15	78833505	9.485465146	2.49E-18	14.8	3.63E-44	5.951302396	1.28E-08	2.84E-09
rs6906021	6	32626311	cg24593918	6	32633157	13.61948133	1.12E-31	28.06	1.39E-122	12.8802762	1.27E-27	2.89E-09
rs6445541	3	52880128	cg20735041	3	52869266	-6.631630225	2.18E-10	-23.3	7.11E-93	-19.49985307	4.95E-47	2.95E-09
rs9467737	6	26381630	cg14345882	6	26364793	-4.980937853	1.21E-06	9.614	7.98E-21	10.07899687	2.25E-19	2.98E-09
rs7181447	15	78814567	cg04140906	15	78833505	8.564118263	1.33E-15	14.8	3.63E-44	5.682131178	5.00E-08	3.03E-09
rs2523595	6	31326618	cg17731992	6	31324997	-8.152257381	1.98E-14	-12.14	2.34E-31	-5.926203701	1.45E-08	3.06E-09
rs7181245	15	78814389	cg04140906	15	78833505	8.564118263	1.33E-15	14.8	3.63E-44	5.682131178	5.00E-08	3.07E-09
rs12438659	15	78824924	cg04140906	15	78833505	11.00639587	4.46E-23	14.86	1.73E-44	6.64124143	3.25E-10	3.13E-09
rs2853931	6	31255007	cg10409680	6	31239320	-4.754118874	3.44E-06	-15.83	1.47E-49	-6.344992171	1.62E-09	3.17E-09
rs141581203	6	28137505	cg19592336	6	28129416	28.14740141	5.47E-78	8.401	1.89E-16	6.956201917	5.63E-11	3.20E-09
rs4461039	15	78817447	cg04140906	15	78833505	8.852057658	1.93E-16	14.86	1.73E-44	6.435112926	9.99E-10	3.23E-09
rs62021198	15	85193937	cg12863693	15	85201151	9.134282704	2.83E-17	33.28	2.83E-155	16.35076132	5.82E-38	3.24E-09
rs34664138	15	78831624	cg04140906	15	78833505	10.44558873	2.69E-21	14.84	2.25E-44	6.700282741	2.35E-10	3.25E-09
rs34138960	15	78831668	cg04140906	15	78833505	10.44558873	2.69E-21	14.84	2.25E-44	6.700282741	2.35E-10	3.25E-09
rs4311504	6	32593349	cg03787837	6	32605385	6.247803511	1.88E-09	24.38	1.47E-99	17.07893681	4.28E-40	3.40E-09
rs9266234	6	31325494	cg17731992	6	31324997	-8.41468587	3.57E-15	-13.6	3.43E-38	-6.508024667	6.73E-10	3.41E-09
rs35212593	15	78831826	cg04140906	15	78833505	9.847643301	1.95E-19	14.84	2.25E-44	6.700282741	2.35E-10	3.43E-09
rs56233902	15	85215577	cg12863693	15	85201151	9.046121148	5.17E-17	32.09	7.68E-148	16.74136961	4.15E-39	3.46E-09
rs1061737	15	85183790	cg12863693	15	85201151	9.049479448	5.05E-17	33.11	3.52E-154	16.35076132	5.82E-38	3.47E-09
rs9468295	6	28112713	cg19592336	6	28129416	28.14740141	5.47E-78	8.401	1.89E-16	7.744282631	5.78E-13	3.58E-09
rs61204066	15	78815298	cg04140906	15	78833505	9.611058223	1.04E-18	14.86	1.73E-44	5.951302396	1.28E-08	3.62E-09
rs74291249	6	32594098	cg03787837	6	32605385	6.341526294	1.12E-09	24.62	5.00E-101	17.07893681	4.28E-40	3.69E-09
rs11636189	15	85193554	cg12863693	15	85201151	9.134282704	2.83E-17	33.28	2.83E-155	16.35076132	5.82E-38	3.84E-09
rs9348746	6	26970357	cg18278486	6	26987575	-6.046076752	5.64E-09	-13.57	4.98E-38	-11.13244308	1.95E-22	3.90E-09
rs62021197	15	85193869	cg12863693	15	85201151	9.097509574	3.64E-17	33.11	3.47E-154	16.35076132	5.82E-38	3.93E-09
rs62021208	15	85196244	cg12863693	15	85201151	9.134282704	2.83E-17	33.28	2.83E-155	16.35076132	5.82E-38	3.93E-09
rs35516100	15	85195430	cg12863693	15	85201151	9.134282704	2.83E-17	33.28	2.83E-155	16.35076132	5.82E-38	4.02E-09
rs12905057	15	85210765	cg12863693	15	85201151	9.039554737	5.41E-17	32.29	4.57E-149	16.74136961	4.15E-39	4.06E-09
rs2036534	15	78826948	cg04140906	15	78833505	10.41394654	3.38E-21	14.93	7.55E-45	6.700282741	2.35E-10	4.06E-09
rs9393897	6	28127710	cg19592336	6	28129416	28.14740141	5.47E-78	8.375	2.32E-16	7.744282631	5.78E-13	4.20E-09
rs72687343	8	143346127	cg23422866	8	143326234	-4.877153192	1.96E-06	-8.505	8.33E-17	-5.124111401	7.38E-07	4.23E-09
rs34235720	14	104004968	cg26938255	14	103997249	-7.056790788	1.82E-11	17.13	1.28E-56	5.735559029	3.83E-08	4.24E-09
rs9357030	6	26985026	cg18278486	6	26987575	-6.291757769	1.48E-09	-13.51	9.15E-38	-11.13244308	1.95E-22	4.24E-09
rs34887911	6	26987768	cg18278486	6	26987575	-6.046076752	5.64E-09	-13.57	4.98E-38	-11.13244308	1.95E-22	4.47E-09
rs9379952	6	26987900	cg18278486	6	26987575	-6.046076752	5.64E-09	-13.57	4.98E-38	-11.13244308	1.95E-22	4.64E-09
rs9348798	6	28143011	cg19592336	6	28129416	28.14740141	5.47E-78	8.306	3.98E-16	7.744282631	5.78E-13	4.71E-09
rs3774364	3	52863605	cg20735041	3	52869266	-6.52901912	3.91E-10	-23.25	1.27E-92	-21.16953203	1.19E-51	4.78E-09
rs4713146	6	28111536	cg19592336	6	28129416	28.14740141	5.47E-78	8.401	1.89E-16	7.744282631	5.78E-13	4.85E-09
rs4713150	6	28136212	cg19592336	6	28129416	28.14740141	5.47E-78	8.401	1.89E-16	7.744282631	5.78E-13	4.96E-09
rs9271613	6	32591666	cg03787837	6	32605385	6.747060339	1.12E-10	25.03	1.41E-103	14.92132946	1.00E-33	4.97E-09
rs12914433	15	85184963	cg12863693	15	85201151	9.014614107	6.41E-17	33.76	2.92E-158	14.67246068	5.52E-33	5.08E-09
rs216200	17	2199846	cg04375931	17	2207241	12.22838041	4.75E-27	-17.17	7.79E-57	-15.4587122	2.52E-35	5.09E-09
rs11787519	8	143306952	cg23422866	8	143326234	6.227498174	2.10E-09	10.78	1.78E-25	8.479436977	6.55E-15	5.14E-09
rs4713148	6	28115921	cg19592336	6	28129416	28.14740141	5.47E-78	8.401	1.89E-16	7.744282631	5.78E-13	5.14E-09
rs78776954	6	32600817	cg03787837	6	32605385	6.915263656	4.20E-11	24.81	3.10E-102	18.27050466	1.53E-43	5.18E-09
rs9348796	6	28126202	cg19592336	6	28129416	28.14740141	5.47E-78	8.401	1.89E-16	7.744282631	5.78E-13	5.19E-09
rs9295759	6	28124469	cg19592336	6	28129416	28.14740141	5.47E-78	8.401	1.89E-16	7.744282631	5.78E-13	5.19E-09
rs78240203	6	32600881	cg03787837	6	32605385	7.144278121	1.08E-11	25.01	1.83E-103	18.27050466	1.53E-43	5.26E-09
rs17774663	6	28120898	cg19592336	6	28129416	28.14740141	5.47E-78	8.401	1.89E-16	7.744282631	5.78E-13	5.29E-09
rs35706476	6	28141697	cg19592336	6	28129416	28.14740141	5.47E-78	8.401	1.89E-16	7.744282631	5.78E-13	5.32E-09
rs59678548	6	28144811	cg19592336	6	28129416	28.14740141	5.47E-78	8.401	1.89E-16	7.744282631	5.78E-13	5.33E-09
rs9270658	6	32566072	cg10632894	6	32552453	-5.98855333	7.68E-09	12.45	9.47E-33	4.609735651	7.43E-06	5.33E-09
rs9283884	6	28135660	cg19592336	6	28129416	28.14740141	5.47E-78	8.401	1.89E-16	7.744282631	5.78E-13	5.42E-09
rs9295758	6	28120663	cg19592336	6	28129416	28.14740141	5.47E-78	8.401	1.89E-16	7.744282631	5.78E-13	5.42E-09
rs9393899	6	28133528	cg19592336	6	28129416	26.54246159	2.37E-73	8.401	1.89E-16	7.744282631	5.78E-13	5.43E-09
rs9368557	6	28131537	cg19592336	6	28129416	28.14740141	5.47E-78	8.401	1.89E-16	7.744282631	5.78E-13	5.49E-09
rs4711164	6	28115156	cg19592336	6	28129416	28.14740141	5.47E-78	8.401	1.89E-16	7.744282631	5.78E-13	5.50E-09
rs9393894	6	28112562	cg19592336	6	28129416	28.14740141	5.47E-78	8.401	1.89E-16	7.744282631	5.78E-13	5.54E-09
rs9468296	6	28113730	cg19592336	6	28129416	28.14740141	5.47E-78	8.401	1.89E-16	7.744282631	5.78E-13	5.56E-09
rs11552219	6	28126834	cg19592336	6	28129416	28.14740141	5.47E-78	8.401	1.89E-16	7.744282631	5.78E-13	5.58E-09
rs4711165	6	28115184	cg19592336	6	28129416	28.14740141	5.47E-78	8.401	1.89E-16	7.744282631	5.78E-13	5.70E-09
rs868987	6	28110148	cg19592336	6	28129416	28.14740141	5.47E-78	8.401	1.89E-16	7.744282631	5.78E-13	5.76E-09
rs9380060	6	28132603	cg19592336	6	28129416	28.14740141	5.47E-78	8.401	1.89E-16	7.744282631	5.78E-13	5.81E-09
rs35227624	6	28132726	cg19592336	6	28129416	28.14740141	5.47E-78	8.401	1.89E-16	7.744282631	5.78E-13	5.82E-09
rs9357066	6	28129831	cg19592336	6	28129416	28.14740141	5.47E-78	8.401	1.89E-16	7.744282631	5.78E-13	5.82E-09
rs3173443	6	28137027	cg19592336	6	28129416	28.14740141	5.47E-78	8.401	1.89E-16	7.744282631	5.78E-13	5.85E-09
rs9380062	6	28137569	cg19592336	6	28129416	28.14740141	5.47E-78	8.401	1.89E-16	7.744282631	5.78E-13	5.88E-09
rs9368556	6	28131153	cg19592336	6	28129416	28.14740141	5.47E-78	8.401	1.89E-16	7.744282631	5.78E-13	5.92E-09
rs9368558	6	28133306	cg19592336	6	28129416	28.14740141	5.47E-78	8.401	1.89E-16	7.744282631	5.78E-13	5.97E-09
rs9380061	6	28132803	cg19592336	6	28129416	28.14740141	5.47E-78	8.401	1.89E-16	7.744282631	5.78E-13	5.97E-09
rs9393901	6	28136797	cg19592336	6	28129416	27.81149144	4.98E-77	8.401	1.89E-16	7.744282631	5.78E-13	5.97E-09
rs9295761	6	28147987	cg19592336	6	28129416	28.14740141	5.47E-78	8.401	1.89E-16	7.744282631	5.78E-13	5.99E-09
rs9357065	6	28129580	cg19592336	6	28129416	28.14740141	5.47E-78	8.401	1.89E-16	7.744282631	5.78E-13	5.99E-09
rs4713151	6	28136356	cg19592336	6	28129416	28.14740141	5.47E-78	8.401	1.89E-16	7.744282631	5.78E-13	6.01E-09
rs9380059	6	28132358	cg19592336	6	28129416	28.14740141	5.47E-78	8.401	1.89E-16	7.744282631	5.78E-13	6.12E-09
rs9393895	6	28127621	cg19592336	6	28129416	27.07539894	6.61E-75	8.401	1.89E-16	7.744282631	5.78E-13	6.28E-09
rs9348797	6	28137533	cg19592336	6	28129416	26.54246159	2.37E-73	8.401	1.89E-16	7.744282631	5.78E-13	6.30E-09
rs9380063	6	28137853	cg19592336	6	28129416	28.14740141	5.47E-78	8.401	1.89E-16	7.744282631	5.78E-13	6.31E-09
rs76351919	6	32588703	cg03787837	6	32605385	6.002927605	7.11E-09	24.21	1.63E-98	14.53679641	1.40E-32	6.36E-09
rs4713152	6	28137454	cg19592336	6	28129416	28.14740141	5.47E-78	8.401	1.89E-16	7.744282631	5.78E-13	6.39E-09
rs9324063	14	104006693	cg26938255	14	103997249	-5.525206002	8.55E-08	17.22	4.14E-57	5.470545219	1.42E-07	6.57E-09
rs9380065	6	28144751	cg19592336	6	28129416	28.14740141	5.47E-78	8.401	1.89E-16	7.744282631	5.78E-13	6.79E-09
rs12880077	14	104006342	cg26938255	14	103997249	-8.627293871	8.73E-16	17.22	4.03E-57	5.696365649	4.66E-08	6.82E-09
rs67878650	6	28142587	cg19592336	6	28129416	28.14740141	5.47E-78	8.401	1.89E-16	7.744282631	5.78E-13	6.94E-09
rs9270667	6	32566306	cg10632894	6	32552453	-6.420709688	7.20E-10	12.52	4.34E-33	4.609735651	7.43E-06	7.04E-09
rs12332979	6	28141548	cg19592336	6	28129416	28.14740141	5.47E-78	8.401	1.89E-16	7.744282631	5.78E-13	7.08E-09
rs9266232	6	31325424	cg17731992	6	31324997	-8.508508938	1.92E-15	-14.03	2.48E-40	-6.508024667	6.73E-10	7.09E-09
rs9468298	6	28122345	cg19592336	6	28129416	28.14740141	5.47E-78	8.401	1.89E-16	7.744282631	5.78E-13	7.23E-09
rs9272215	6	32602105	cg03787837	6	32605385	6.816800176	7.47E-11	26.24	3.72E-111	18.27050466	1.53E-43	7.24E-09
rs9271424	6	32587922	cg03787837	6	32605385	5.381328083	1.76E-07	18.98	4.43E-67	11.88281286	1.19E-24	7.41E-09
rs9266043	6	31318630	cg17731992	6	31324997	-5.544000637	7.77E-08	-11.21	2.88E-27	-4.624334007	6.98E-06	7.49E-09
rs562462	6	32586437	cg03787837	6	32605385	6.146930445	3.27E-09	24.95	4.09E-103	14.53679641	1.40E-32	7.60E-09
rs441750	17	2190767	cg04375931	17	2207241	12.79241149	6.46E-29	-17.93	4.81E-61	-15.14364391	2.18E-34	7.61E-09
rs79617990	6	32600694	cg03787837	6	32605385	7.125196398	1.21E-11	24.75	6.91E-102	18.27050466	1.53E-43	7.68E-09
rs9271425	6	32587923	cg03787837	6	32605385	5.381328083	1.76E-07	18.98	4.43E-67	11.88281286	1.19E-24	7.71E-09
rs9271958	6	32597372	cg03787837	6	32605385	6.124603842	3.69E-09	23.69	2.72E-95	17.07893681	4.28E-40	7.71E-09
rs9272246	6	32602903	cg03787837	6	32605385	6.545961234	3.55E-10	26.21	5.45E-111	18.11011974	4.42E-43	7.74E-09
rs2296487	14	103996205	cg26938255	14	103997249	-8.269352781	9.27E-15	17.25	2.77E-57	5.874006197	1.90E-08	7.76E-09
rs56019197	3	52874753	cg20735041	3	52869266	12.67722987	1.56E-28	-23.3	6.35E-93	-21.57714	9.34E-53	8.23E-09
rs3215741	17	2195933	cg04375931	17	2207241	12.79241149	6.46E-29	-17.91	5.79E-61	-15.4587122	2.52E-35	8.24E-09
rs9271612	6	32591654	cg03787837	6	32605385	6.747060339	1.12E-10	24.95	4.09E-103	16.62025597	9.40E-39	8.27E-09
rs9271619	6	32591773	cg03787837	6	32605385	6.766864272	9.99E-11	25.1	4.91E-104	16.62025597	9.40E-39	8.34E-09
rs56214994	3	52878600	cg20735041	3	52869266	12.88723984	3.12E-29	-23.3	6.35E-93	-20.89252797	6.79E-51	8.39E-09
rs9271666	6	32592693	cg03787837	6	32605385	6.649516185	1.97E-10	24.75	7.45E-102	17.07893681	4.28E-40	8.40E-09
rs11719137	3	52876389	cg20735041	3	52869266	12.58557263	3.14E-28	-23.3	6.35E-93	-21.57714	9.34E-53	8.52E-09
rs9271417	6	32587818	cg03787837	6	32605385	5.420925889	1.44E-07	19.14	5.21E-68	11.90693348	1.01E-24	8.68E-09
rs6769789	3	52874446	cg20735041	3	52869266	11.84811874	8.40E-26	-23.3	6.98E-93	-21.76789378	2.86E-53	8.92E-09
rs2021965	14	103997248	cg26938255	14	103997249	-9.553058301	1.55E-18	17.41	3.67E-58	5.874006197	1.90E-08	8.92E-09
rs2756138	14	103996733	cg26938255	14	103997249	-9.553058301	1.55E-18	17.41	3.67E-58	5.874006197	1.90E-08	9.08E-09
rs10786701	10	104412308	cg07119830	10	104412306	-13.72112391	5.09E-32	-10.98	2.84E-26	-4.729768634	4.40E-06	9.11E-09
rs9273358	6	32626019	cg24593918	6	32633157	14.1436725	1.93E-33	28.04	1.90E-122	13.5370246	1.37E-29	9.18E-09
rs9270655	6	32565966	cg10632894	6	32552453	-6.125877618	3.66E-09	12.6	1.86E-33	4.609735651	7.43E-06	9.59E-09
rs9270654	6	32565946	cg10632894	6	32552453	-6.125877618	3.66E-09	12.6	1.86E-33	4.609735651	7.43E-06	9.64E-09
rs2236281	14	104000518	cg26938255	14	103997249	-8.69229361	5.66E-16	17.25	2.77E-57	5.840633223	2.25E-08	9.66E-09
rs2276823	3	52869263	cg20735041	3	52869266	13.09331867	6.43E-30	-23.7	2.38E-95	-21.9814955	7.63E-54	9.68E-09
rs9270653	6	32565940	cg10632894	6	32552453	-6.125877618	3.66E-09	12.6	1.86E-33	4.609735651	7.43E-06	9.70E-09
rs216191	17	2188639	cg04375931	17	2207241	12.81561528	5.41E-29	-17.93	4.81E-61	-15.4587122	2.52E-35	9.80E-09
rs6905282	6	32626015	cg24593918	6	32633157	14.1436725	1.93E-33	28.04	1.90E-122	13.5370246	1.37E-29	9.92E-09
rs3135003	6	32591476	cg03787837	6	32605385	6.749038923	1.11E-10	25.03	1.41E-103	17.07893681	4.28E-40	9.96E-09
rs2315279	19	19479936	cg02887458	19	19495540	-8.239489783	1.13E-14	-15.45	1.54E-47	-7.303549096	7.72E-12	1.00E-08
rs9270663	6	32566101	cg10632894	6	32552453	-6.242950556	1.93E-09	12.45	9.47E-33	4.609735651	7.43E-06	1.02E-08
rs12880224	14	104006414	cg26938255	14	103997249	-8.627293871	8.73E-16	17.22	4.03E-57	5.696365649	4.66E-08	1.02E-08
rs9271684	6	32592953	cg03787837	6	32605385	5.206241462	4.14E-07	13.8	3.49E-39	9.158075686	9.03E-17	1.04E-08
rs11078024	17	2189324	cg04375931	17	2207241	12.63038445	2.23E-28	-17.93	4.81E-61	-15.4587122	2.52E-35	1.05E-08
rs9271471	6	32588665	cg03787837	6	32605385	5.192371355	4.43E-07	18.85	2.54E-66	11.90693348	1.01E-24	1.05E-08
rs9272230	6	32602602	cg03787837	6	32605385	7.068809964	1.69E-11	26.64	1.19E-113	18.27050466	1.53E-43	1.05E-08
rs60332615	3	52867595	cg20735041	3	52869266	13.12931521	4.88E-30	-23.3	6.35E-93	-21.18618725	1.07E-51	1.09E-08
rs373643278	6	32591531	cg03787837	6	32605385	6.749038923	1.11E-10	24.95	4.09E-103	16.62025597	9.40E-39	1.10E-08
rs11715347	3	52883070	cg20735041	3	52869266	12.75468935	8.62E-29	-23.3	6.35E-93	-21.57714	9.34E-53	1.10E-08
rs28362368	6	32594040	cg03787837	6	32605385	5.377370369	1.79E-07	14.43	2.57E-42	9.158075686	9.03E-17	1.10E-08
rs2071042	3	52864584	cg20735041	3	52869266	13.24149207	2.06E-30	-23.3	6.35E-93	-21.77228876	2.78E-53	1.10E-08
rs12147596	14	104006716	cg26938255	14	103997249	-8.206628323	1.39E-14	17.22	4.03E-57	5.696365649	4.66E-08	1.12E-08
rs2395224	6	32590482	cg03787837	6	32605385	5.987200716	7.73E-09	24.89	9.41E-103	14.53679641	1.40E-32	1.13E-08
rs12949991	17	2197185	cg04375931	17	2207241	12.8763214	3.40E-29	-17.93	4.81E-61	-15.69710233	4.95E-36	1.14E-08
rs404392	17	2191000	cg04375931	17	2207241	12.79241149	6.46E-29	-17.93	4.81E-61	-15.4587122	2.52E-35	1.15E-08
rs11918800	3	52868145	cg20735041	3	52869266	12.96751524	1.69E-29	-23.3	6.35E-93	-21.77228876	2.78E-53	1.17E-08
rs7652667	3	52866535	cg20735041	3	52869266	13.24149207	2.06E-30	-23.3	6.35E-93	-21.77228876	2.78E-53	1.17E-08
rs9272686	6	32609015	cg03787837	6	32605385	6.797158354	8.38E-11	26.2	6.31E-111	18.27050466	1.53E-43	1.18E-08
rs2245647	3	52862753	cg20735041	3	52869266	13.36318774	8.06E-31	-23.26	1.14E-92	-21.6376275	6.41E-53	1.19E-08
rs1675698	17	2191681	cg04375931	17	2207241	12.63038445	2.23E-28	-17.93	4.81E-61	-15.4587122	2.52E-35	1.19E-08
rs11915546	3	52866845	cg20735041	3	52869266	13.24498162	2.00E-30	-23.3	6.35E-93	-21.77228876	2.78E-53	1.20E-08
rs4790325	17	2192085	cg04375931	17	2207241	12.79241149	6.46E-29	-17.93	4.81E-61	-15.4587122	2.52E-35	1.21E-08
rs9271850	6	32595060	cg03787837	6	32605385	5.007224362	1.07E-06	14.12	9.13E-41	8.964048707	3.11E-16	1.23E-08
rs7161305	14	104002234	cg26938255	14	103997249	-8.214816058	1.32E-14	17.25	2.77E-57	5.789523516	2.91E-08	1.26E-08
rs9271627	6	32591949	cg03787837	6	32605385	6.725954781	1.27E-10	25.07	8.01E-104	17.07893681	4.28E-40	1.28E-08
rs9271626	6	32591944	cg03787837	6	32605385	6.725954781	1.27E-10	24.99	2.32E-103	17.07893681	4.28E-40	1.28E-08
rs9271437	6	32588166	cg03787837	6	32605385	5.224626949	3.79E-07	19.14	5.21E-68	12.03006057	4.34E-25	1.29E-08
rs9272262	6	32603291	cg03787837	6	32605385	7.067528222	1.70E-11	26.32	1.27E-111	18.27050466	1.53E-43	1.29E-08
rs216206	17	2196088	cg04375931	17	2207241	12.79241149	6.46E-29	-17.93	4.81E-61	-15.69710233	4.95E-36	1.29E-08
rs9272264	6	32603309	cg03787837	6	32605385	7.067528222	1.70E-11	26.32	1.27E-111	18.27050466	1.53E-43	1.30E-08
rs2271431	15	85189464	cg12863693	15	85201151	9.097509574	3.64E-17	33.59	3.75E-157	15.89982804	1.24E-36	1.30E-08
rs9393898	6	28130376	cg19592336	6	28129416	28.14740141	5.47E-78	8.401	1.89E-16	7.744282631	5.78E-13	1.31E-08
rs12916712	15	85190780	cg12863693	15	85201151	9.134282704	2.83E-17	33.76	2.92E-158	15.89982804	1.24E-36	1.32E-08
rs6673661	1	2372954	cg02275930	1	2372054	10.01181938	6.08E-20	-15.23	2.09E-46	9.478513238	1.14E-17	1.32E-08
rs452363	17	2194028	cg04375931	17	2207241	12.79241149	6.46E-29	-17.93	4.81E-61	-15.4587122	2.52E-35	1.33E-08
rs6673880	1	2373168	cg02275930	1	2372054	10.09219725	3.43E-20	-15.16	5.11E-46	9.478513238	1.14E-17	1.34E-08
rs9271708	6	32593386	cg03787837	6	32605385	4.861783737	2.10E-06	14.32	9.06E-42	7.017911453	3.97E-11	1.35E-08
rs170045	17	2196905	cg04375931	17	2207241	12.79241149	6.46E-29	-17.93	4.81E-61	-15.69710233	4.95E-36	1.35E-08
rs2535633	3	52859630	cg20735041	3	52869266	13.36318774	8.06E-31	-23.26	1.14E-92	-21.6376275	6.41E-53	1.36E-08
rs112863520	6	29913430	cg07163603	6	29910051	5.765519296	2.49E-08	14.25	2.02E-41	9.738402102	2.11E-18	1.37E-08
rs2693698	14	99719219	cg10515131	14	99708008	4.714127111	4.12E-06	8.758	1.09E-17	6.004487811	9.72E-09	1.38E-08
rs544682188	6	29913639	cg07163603	6	29910051	5.765519296	2.49E-08	14.25	2.02E-41	9.738402102	2.11E-18	1.39E-08
rs216204	17	2196659	cg04375931	17	2207241	12.79241149	6.46E-29	-17.93	4.81E-61	-15.4587122	2.52E-35	1.41E-08
rs216202	17	2197387	cg04375931	17	2207241	12.79241149	6.46E-29	-17.93	4.81E-61	-15.69710233	4.95E-36	1.42E-08
rs9272065	6	32599352	cg03787837	6	32605385	7.120757781	1.24E-11	26.12	2.27E-110	18.27050466	1.53E-43	1.44E-08
rs9270621	6	32565283	cg10632894	6	32552453	-6.185984662	2.64E-09	12.29	4.77E-32	4.609735651	7.43E-06	1.46E-08
rs177567	17	2197637	cg04375931	17	2207241	12.79241149	6.46E-29	-17.93	4.81E-61	-15.4587122	2.52E-35	1.48E-08
rs374915880	6	31240307	cg10409680	6	31239320	-13.73506133	4.57E-32	-27.39	2.46E-118	-15.85061098	1.74E-36	1.48E-08
rs4711350	6	33741716	cg00334056	6	33755658	6.137049383	3.45E-09	8.87	4.37E-18	5.167369041	6.03E-07	1.50E-08
rs2517724	6	29915102	cg07163603	6	29910051	5.765519296	2.49E-08	14.25	2.02E-41	9.738402102	2.11E-18	1.51E-08
rs2395476	6	31327382	cg17731992	6	31324997	-8.760161899	3.59E-16	-14.03	2.48E-40	-6.467948023	8.36E-10	1.52E-08
rs72848204	6	32594073	cg03787837	6	32605385	5.475712704	1.10E-07	14.36	5.98E-42	9.290341081	3.86E-17	1.54E-08
rs216201	17	2198800	cg04375931	17	2207241	12.74268059	9.45E-29	-17.93	4.81E-61	-15.4587122	2.52E-35	1.54E-08
rs9272063	6	32599303	cg03787837	6	32605385	7.120757781	1.24E-11	26.12	2.27E-110	18.27050466	1.53E-43	1.54E-08
rs394752	17	2199749	cg04375931	17	2207241	12.74268059	9.45E-29	-17.93	4.81E-61	-15.4587122	2.52E-35	1.57E-08
rs375245	17	2199754	cg04375931	17	2207241	12.74268059	9.45E-29	-17.93	4.81E-61	-15.4587122	2.52E-35	1.57E-08
rs9271410	6	32587645	cg03787837	6	32605385	5.420918573	1.44E-07	19.35	3.40E-69	11.90693348	1.01E-24	1.58E-08
rs9271528	6	32589923	cg03787837	6	32605385	5.963132701	8.80E-09	24.95	4.09E-103	14.53679641	1.40E-32	1.59E-08
rs2239548	3	52854186	cg20735041	3	52869266	13.20943527	2.63E-30	-23.12	8.38E-92	-22.16554408	2.46E-54	1.60E-08
rs9271526	6	32589862	cg03787837	6	32605385	5.459171527	1.19E-07	19.2	2.45E-68	11.90693348	1.01E-24	1.60E-08
rs9272682	6	32608953	cg03787837	6	32605385	4.701053805	4.37E-06	25.64	2.14E-107	18.27050466	1.53E-43	1.65E-08
rs9271524	6	32589820	cg03787837	6	32605385	6.12086096	3.76E-09	24.95	4.09E-103	14.53679641	1.40E-32	1.66E-08
rs9272066	6	32599374	cg03787837	6	32605385	7.120757781	1.24E-11	26.09	3.43E-110	18.27050466	1.53E-43	1.66E-08
rs885941	6	29710380	cg27642588	6	29709602	6.48165487	5.11E-10	13	2.44E-35	6.665625799	2.84E-10	1.66E-08
rs9266250	6	31325792	cg17731992	6	31324997	-8.287182468	8.25E-15	-12.32	3.52E-32	-6.498829693	7.07E-10	1.67E-08
rs170044	17	2197502	cg04375931	17	2207241	-11.74985032	1.76E-25	-17.93	4.81E-61	-8.852697973	6.31E-16	1.68E-08
rs947819	6	29711173	cg27642588	6	29709602	6.48165487	5.11E-10	13	2.44E-35	6.665625799	2.84E-10	1.69E-08
rs3129763	6	32590925	cg03787837	6	32605385	6.18115061	2.71E-09	24.95	4.09E-103	14.86838838	1.44E-33	1.69E-08
rs553033826	6	32609097	cg03787837	6	32605385	6.405814039	7.82E-10	26.31	1.47E-111	18.27050466	1.53E-43	1.71E-08
rs9271541	6	32590070	cg03787837	6	32605385	6.123909598	3.70E-09	24.95	4.09E-103	14.53679641	1.40E-32	1.73E-08
rs75375346	6	32596908	cg03787837	6	32605385	5.622931102	5.20E-08	14.06	1.81E-40	9.158075686	9.03E-17	1.73E-08
rs1610615	6	29711334	cg27642588	6	29709602	6.48165487	5.11E-10	13	2.44E-35	6.665625799	2.84E-10	1.74E-08
rs2315281	19	19480099	cg02887458	19	19495540	-8.239489783	1.13E-14	-15.45	1.54E-47	-7.303549096	7.72E-12	1.77E-08
rs10422819	19	19643028	cg26732615	19	19648335	21.44854128	1.03E-57	9.137	4.76E-19	16.21694509	1.44E-37	1.78E-08
rs9380058	6	28127444	cg19592336	6	28129416	28.14740141	5.47E-78	8.401	1.89E-16	7.744282631	5.78E-13	1.79E-08
rs9272069	6	32599425	cg03787837	6	32605385	7.159151186	9.85E-12	25.95	2.53E-109	18.27050466	1.53E-43	1.81E-08
rs1463877	12	123473254	cg07644039	12	123464150	6.828230621	6.99E-11	17.71	7.54E-60	7.986874938	1.35E-13	1.84E-08
rs4808965	19	19631655	cg26732615	19	19648335	20.01962259	4.29E-53	9.067	8.57E-19	15.34015415	5.67E-35	1.84E-08
rs2240915	3	52859526	cg20735041	3	52869266	13.36318774	8.06E-31	-23.26	1.14E-92	-21.6376275	6.41E-53	1.84E-08
rs9266231	6	31325380	cg17731992	6	31324997	-8.508508938	1.92E-15	-14.03	2.48E-40	-6.508024667	6.73E-10	1.85E-08
rs1632882	6	29916368	cg07163603	6	29910051	5.765519296	2.49E-08	14.25	2.02E-41	9.431917744	1.55E-17	1.91E-08
rs9264608	6	31237660	cg10409680	6	31239320	-13.85478387	1.81E-32	-27.39	2.46E-118	-16.41731044	3.71E-38	1.91E-08
rs2523587	6	31327400	cg17731992	6	31324997	-8.628152194	8.68E-16	-14.03	2.48E-40	-6.508024667	6.73E-10	1.92E-08
rs2304098	19	19646272	cg26732615	19	19648335	20.32102017	4.47E-54	9.137	4.76E-19	15.64454852	7.09E-36	1.95E-08
rs9271412	6	32587685	cg03787837	6	32605385	5.447249475	1.27E-07	19.35	3.40E-69	11.90693348	1.01E-24	2.01E-08
rs1632877	6	29918072	cg07163603	6	29910051	5.765519296	2.49E-08	14.25	2.02E-41	9.738402102	2.11E-18	2.04E-08
rs4808208	19	19650096	cg26732615	19	19648335	22.08794694	9.46E-60	9.137	4.76E-19	15.64454852	7.09E-36	2.11E-08
rs751727	6	33764158	cg00334056	6	33755658	5.885749616	1.33E-08	8.95	2.26E-18	5.167369041	6.03E-07	2.12E-08
rs4648844	1	2374758	cg02275930	1	2372054	10.32422722	6.47E-21	-15.29	1.04E-46	9.478513238	1.14E-17	2.13E-08
rs4459604	17	17888549	cg24612305	17	17875800	6.446758781	6.22E-10	9.381	6.00E-20	5.369847634	2.31E-07	2.17E-08
rs1054930	19	19648346	cg26732615	19	19648335	21.26580981	3.96E-57	9.137	4.76E-19	15.84670601	1.79E-36	2.29E-08
rs9271484	6	32588905	cg03787837	6	32605385	5.463730806	1.16E-07	19.32	4.89E-69	11.90693348	1.01E-24	2.38E-08
rs2395401	6	33759471	cg00334056	6	33755658	5.869520837	1.44E-08	8.87	4.37E-18	5.167369041	6.03E-07	2.38E-08
rs9271550	6	32590274	cg03787837	6	32605385	5.424047308	1.42E-07	19.31	5.48E-69	11.90693348	1.01E-24	2.40E-08
rs1050180	6	31237833	cg10409680	6	31239320	-12.19559648	6.09E-27	-27.39	2.46E-118	-15.05658299	3.96E-34	2.42E-08
rs9271545	6	32590153	cg03787837	6	32605385	6.122274206	3.74E-09	24.95	4.09E-103	14.53679641	1.40E-32	2.50E-08
rs11191359	10	104401486	cg07119830	10	104412306	-10.64086514	6.51E-22	-10.8	1.54E-25	-4.689952467	5.24E-06	2.52E-08
rs9264609	6	31237664	cg10409680	6	31239320	-13.82070901	2.36E-32	-27.39	2.46E-118	-16.41731044	3.71E-38	2.55E-08
rs4721121	7	1892565	cg11601967	7	1886391	19.33618039	7.46E-51	-23.65	4.85E-95	-11.32098636	5.45E-23	2.55E-08
rs4146429	10	104401632	cg07119830	10	104412306	-13.70807146	5.63E-32	-10.78	1.81E-25	-4.729768634	4.40E-06	2.56E-08
rs9271688	6	32592992	cg03787837	6	32605385	4.898801523	1.77E-06	13.8	3.49E-39	9.158075686	9.03E-17	2.58E-08
rs2656070	15	78730252	cg18825076	15	78729989	7.423058187	1.98E-12	15.26	1.45E-46	5.072981623	9.36E-07	2.61E-08
rs403553	17	2191260	cg04375931	17	2207241	12.60122185	2.78E-28	-17.93	4.81E-61	-15.4587122	2.52E-35	2.63E-08
rs2524091	6	31240293	cg10409680	6	31239320	-13.53158327	2.20E-31	-27.39	2.46E-118	-16.16801639	2.01E-37	2.71E-08
rs10260585	7	1889521	cg11601967	7	1886391	14.0652421	3.55E-33	-23.75	1.11E-95	-10.94589629	6.88E-22	2.75E-08
rs7253807	19	19631444	cg26732615	19	19648335	19.52249173	1.82E-51	9.067	8.57E-19	15.54703659	1.38E-35	2.76E-08
rs4146428	10	104401721	cg07119830	10	104412306	-13.70807146	5.63E-32	-10.45	4.03E-24	-4.729768634	4.40E-06	2.78E-08
rs2097432	6	32590771	cg03787837	6	32605385	6.151026146	3.20E-09	24.95	4.09E-103	13.09798473	2.83E-28	2.82E-08
rs9271562	6	32590411	cg03787837	6	32605385	5.38093412	1.76E-07	19.12	7.13E-68	11.90693348	1.01E-24	2.86E-08
rs9270651	6	32565884	cg10632894	6	32552453	-6.276867119	1.60E-09	12.6	1.86E-33	4.609735651	7.43E-06	2.86E-08
rs2182659	6	33751767	cg00334056	6	33755658	5.949132566	9.48E-09	8.87	4.37E-18	5.167369041	6.03E-07	2.89E-08
rs607998	6	32587038	cg03787837	6	32605385	6.104988917	4.10E-09	24.93	5.88E-103	14.53679641	1.40E-32	2.90E-08
rs66620546	6	31237463	cg10409680	6	31239320	-13.85478387	1.81E-32	-27.39	2.46E-118	-16.41731044	3.71E-38	2.90E-08
rs66459704	6	31237437	cg10409680	6	31239320	-13.85478387	1.81E-32	-27.39	2.46E-118	-16.41731044	3.71E-38	2.91E-08
rs11922961	3	52868610	cg20735041	3	52869266	12.96751524	1.69E-29	-23.21	2.43E-92	-21.77228876	2.78E-53	2.93E-08
rs68094471	6	31237323	cg10409680	6	31239320	-13.85478387	1.81E-32	-27.39	2.46E-118	-16.41731044	3.71E-38	2.93E-08
rs35708511	6	31237162	cg10409680	6	31239320	-13.85478387	1.81E-32	-27.39	2.46E-118	-16.41731044	3.71E-38	2.93E-08
rs10883757	10	104400133	cg07119830	10	104412306	-10.03462046	5.17E-20	-10.78	1.81E-25	-4.63134039	6.77E-06	2.93E-08
rs1130838	6	31237124	cg10409680	6	31239320	-14.09309305	2.86E-33	-27.39	2.46E-118	-16.41731044	3.71E-38	2.93E-08
rs9264594	6	31237048	cg10409680	6	31239320	-13.85478387	1.81E-32	-27.39	2.46E-118	-16.41731044	3.71E-38	2.97E-08
rs432200	17	2191960	cg04375931	17	2207241	12.79241149	6.46E-29	-17.91	5.79E-61	-15.68526771	5.37E-36	2.99E-08
rs943472	6	33738442	cg00334056	6	33755658	5.949132566	9.48E-09	8.87	4.37E-18	5.167369041	6.03E-07	3.01E-08
rs2682434	12	123694724	cg10169515	12	123707536	10.30378758	7.50E-21	11.91	2.52E-30	6.707838432	2.25E-10	3.13E-08
rs883563	12	123460823	cg21745287	12	123464511	7.739195299	2.78E-13	15.56	3.95E-48	5.741724843	3.71E-08	3.15E-08
rs4719319	7	1888094	cg11601967	7	1886391	14.38486834	2.98E-34	-23.77	8.07E-96	-10.94589629	6.88E-22	3.15E-08
rs9271407	6	32587605	cg03787837	6	32605385	5.445024622	1.28E-07	19.35	3.40E-69	11.90693348	1.01E-24	3.20E-08
rs9270652	6	32565905	cg10632894	6	32552453	-6.136929775	3.45E-09	12.6	1.86E-33	4.609735651	7.43E-06	3.22E-08
rs10947436	6	33739960	cg00334056	6	33755658	5.949132566	9.48E-09	8.87	4.37E-18	5.167369041	6.03E-07	3.26E-08
rs11057192	12	123693420	cg10169515	12	123707536	10.30378758	7.50E-21	11.91	2.52E-30	6.707838432	2.25E-10	3.33E-08
rs2395447	6	33743174	cg00334056	6	33755658	5.949132566	9.48E-09	8.87	4.37E-18	5.067015985	9.62E-07	3.35E-08
rs4372492	12	123697357	cg10169515	12	123707536	10.30378758	7.50E-21	11.91	2.52E-30	6.707838432	2.25E-10	3.38E-08
rs6952808	7	1886535	cg11601967	7	1886391	17.59995763	4.36E-45	-23.68	2.92E-95	-11.05576744	3.28E-22	3.42E-08
rs3832992	15	78739233	cg18825076	15	78729989	7.423058187	1.98E-12	15.07	1.36E-45	4.913077089	1.94E-06	3.44E-08
rs66772001	6	31237333	cg10409680	6	31239320	-13.85478387	1.81E-32	-27.39	2.46E-118	-16.41731044	3.71E-38	3.60E-08
rs4687672	3	52880543	cg11645453	3	52864694	11.07060411	2.78E-23	24.8	3.41E-102	18.83755765	3.68E-45	3.61E-08
rs2965180	19	19491973	cg02887458	19	19495540	-8.3128915	6.97E-15	-15.4	2.88E-47	-7.518375218	2.20E-12	3.78E-08
rs9266214	6	31325049	cg17731992	6	31324997	-8.27881013	8.71E-15	-13.61	3.14E-38	-6.508024667	6.73E-10	3.82E-08
rs9272434	6	32605325	cg03787837	6	32605385	5.545549833	7.71E-08	25.16	2.17E-104	18.27050466	1.53E-43	3.92E-08
rs4687663	3	52870618	cg11645453	3	52864694	11.68768936	2.80E-25	25.09	5.76E-104	19.84495614	5.35E-48	3.95E-08
rs67827555	6	31237353	cg10409680	6	31239320	-13.85478387	1.81E-32	-27.11	1.35E-116	-9.308411859	3.44E-17	3.98E-08
rs7638524	3	52874861	cg11645453	3	52864694	11.2936105	5.32E-24	24.8	3.41E-102	18.83755765	3.68E-45	3.99E-08
rs6445538	3	52874288	cg11645453	3	52864694	11.8150523	1.08E-25	24.8	3.41E-102	19.84495614	5.35E-48	4.10E-08
rs1727323	12	123698790	cg10169515	12	123707536	10.30378758	7.50E-21	11.91	2.52E-30	6.707838432	2.25E-10	4.11E-08
rs9272626	6	32608041	cg03787837	6	32605385	6.741893104	1.15E-10	24.77	5.34E-102	14.48574054	1.99E-32	4.22E-08
rs2276817	3	52860936	cg11645453	3	52864694	11.94753439	3.97E-26	25.33	1.83E-105	20.63334672	3.49E-50	4.49E-08
rs4687554	3	52864135	cg11645453	3	52864694	11.32032472	4.36E-24	25.33	1.83E-105	20.63334672	3.49E-50	4.50E-08
rs2571385	6	29914767	cg07163603	6	29910051	5.765519296	2.49E-08	14.25	2.02E-41	9.544570674	7.45E-18	4.52E-08
rs9264647	6	31238613	cg10409680	6	31239320	-13.6516206	8.71E-32	-27.39	2.46E-118	-15.89731782	1.27E-36	4.52E-08
rs6445539	3	52874296	cg11645453	3	52864694	11.09096986	2.39E-23	24.8	3.41E-102	19.84495614	5.35E-48	4.58E-08
rs1573815	3	52870132	cg11645453	3	52864694	11.68768936	2.80E-25	25.09	5.76E-104	20.63334672	3.49E-50	4.59E-08
rs1535099	14	104194278	cg01849466	14	104193079	5.256726297	3.24E-07	-14.81	3.01E-44	-4.933801046	1.77E-06	4.63E-08
rs3733047	3	52871929	cg11645453	3	52864694	11.75732515	1.66E-25	25.09	5.76E-104	19.84495614	5.35E-48	4.65E-08
rs6954673	7	1886937	cg11601967	7	1886391	14.26526424	7.53E-34	-23.68	2.92E-95	-10.94589629	6.88E-22	4.65E-08
rs9271694	6	32593051	cg03787837	6	32605385	5.768212435	2.46E-08	14.17	5.00E-41	9.158075686	9.03E-17	4.70E-08
rs9270593	6	32561445	cg10632894	6	32552453	7.625087834	5.67E-13	16.68	3.73E-54	6.825460108	1.17E-10	4.73E-08
rs6954521	7	1886865	cg11601967	7	1886391	14.38486834	2.98E-34	-23.68	2.92E-95	-10.94589629	6.88E-22	4.75E-08
rs6978048	7	1886872	cg11601967	7	1886391	14.38486834	2.98E-34	-23.68	2.92E-95	-10.94589629	6.88E-22	4.78E-08
rs9271527	6	32589867	cg03787837	6	32605385	5.734794165	2.92E-08	13.96	5.66E-40	7.737680635	6.02E-13	4.79E-08
rs6977733	7	1886725	cg11601967	7	1886391	14.51917442	1.05E-34	-23.68	2.92E-95	-10.94589629	6.88E-22	4.87E-08
rs3755803	3	52866157	cg11645453	3	52864694	11.79885024	1.22E-25	25	2.20E-103	20.63334672	3.49E-50	4.89E-08
rs13083728	3	52868445	cg11645453	3	52864694	11.79554823	1.25E-25	25	2.20E-103	20.63334672	3.49E-50	4.99E-08
rs9270592	6	32561429	cg10632894	6	32552453	7.751234736	2.57E-13	16.68	3.73E-54	6.825460108	1.17E-10	5.00E-08
rs2394961	6	31237027	cg10409680	6	31239320	-11.91528605	5.07E-26	-26.24	3.90E-111	-14.45247365	2.51E-32	5.00E-08
rs1023500	22	42340844	cg24119722	22	42347272	5.277250503	2.93E-07	14.09	1.30E-40	6.875408936	8.86E-11	5.04E-08
rs9271558	6	32590348	cg03787837	6	32605385	5.746536	2.75E-08	14.04	2.24E-40	7.737680635	6.02E-13	5.12E-08
rs13072536	3	52861211	cg11645453	3	52864694	11.94753439	3.97E-26	25.33	1.83E-105	20.63334672	3.49E-50	5.20E-08
rs2072391	3	52862200	cg11645453	3	52864694	11.94753439	3.97E-26	25.33	1.83E-105	20.63334672	3.49E-50	5.30E-08
rs12488303	3	52862003	cg11645453	3	52864694	11.94753439	3.97E-26	25.33	1.83E-105	20.63334672	3.49E-50	5.30E-08
rs9270597	6	32561598	cg10632894	6	32552453	7.331127515	3.48E-12	16.49	4.10E-53	6.825460108	1.17E-10	5.30E-08
rs4687658	3	52860366	cg11645453	3	52864694	11.94753439	3.97E-26	25.33	1.83E-105	20.63334672	3.49E-50	5.32E-08
rs11057204	12	123725827	cg10169515	12	123707536	9.966051476	8.43E-20	11.72	1.78E-29	6.508424606	6.71E-10	5.77E-08
rs9270598	6	32561618	cg10632894	6	32552453	6.882604705	5.09E-11	16.49	4.10E-53	6.825460108	1.17E-10	5.80E-08
rs6953693	7	1886388	cg11601967	7	1886391	20.03812137	3.73E-53	-23.68	2.92E-95	-10.99211034	5.04E-22	5.86E-08
rs203877	6	28048624	cg06952873	6	28059208	6.084532945	4.58E-09	8.014	3.74E-15	7.806934834	3.98E-13	6.18E-08
rs942820	1	2379705	cg02275930	1	2372054	9.181558156	2.04E-17	-15.18	3.71E-46	9.459153244	1.30E-17	6.22E-08
rs7207821	17	17891781	cg24612305	17	17875800	8.543851976	1.52E-15	9.372	6.48E-20	5.439103321	1.65E-07	6.30E-08
rs10772998	12	123721177	cg10169515	12	123707536	9.966051476	8.43E-20	11.75	1.35E-29	6.508424606	6.71E-10	6.36E-08
rs2568488	15	78736593	cg18825076	15	78729989	7.423058187	1.98E-12	15.07	1.36E-45	5.072981623	9.36E-07	6.46E-08
rs2209072	17	2205719	cg04375931	17	2207241	15.15728902	7.36E-37	-19.45	8.70E-70	-16.99121391	7.72E-40	6.48E-08
rs2915695	15	78739471	cg18825076	15	78729989	7.423058187	1.98E-12	15.07	1.36E-45	5.072981623	9.36E-07	6.58E-08
rs1023497	22	42340508	cg24119722	22	42347272	5.273324602	2.99E-07	14.09	1.30E-40	6.843367684	1.06E-10	6.59E-08
rs203876	6	28046673	cg06952873	6	28059208	6.032045883	6.08E-09	8.069	2.47E-15	7.806934834	3.98E-13	6.62E-08
rs4759409	12	123719585	cg10169515	12	123707536	9.966051476	8.43E-20	11.75	1.35E-29	6.508424606	6.71E-10	6.67E-08
rs2071040	3	52864860	cg11645453	3	52864694	9.878979108	1.56E-19	25	2.20E-103	20.2673974	3.58E-49	6.67E-08
rs2524098	6	31236316	cg10409680	6	31239320	-13.525558	2.31E-31	-26.83	8.16E-115	-16.41731044	3.71E-38	6.69E-08
rs2695482	12	123623174	cg01687878	12	123616817	8.850552457	1.95E-16	12.38	1.91E-32	8.575413521	3.60E-15	6.70E-08
rs9266242	6	31325620	cg17731992	6	31324997	-8.56982006	1.28E-15	-14.07	1.62E-40	-6.508024667	6.73E-10	6.71E-08
rs1106241	12	123627016	cg01687878	12	123616817	8.749066071	3.86E-16	12.38	1.91E-32	8.575413521	3.60E-15	6.79E-08
rs924840	15	78731808	cg18825076	15	78729989	7.423058187	1.98E-12	15.26	1.45E-46	5.072981623	9.36E-07	6.80E-08
rs7293091	22	42341308	cg24119722	22	42347272	4.964494591	1.31E-06	14.09	1.30E-40	6.843367684	1.06E-10	6.82E-08
rs1716171	12	123716376	cg10169515	12	123707536	10.30378758	7.50E-21	11.74	1.52E-29	6.508424606	6.71E-10	6.88E-08
rs1716170	12	123716513	cg10169515	12	123707536	10.30378758	7.50E-21	11.74	1.52E-29	6.508424606	6.71E-10	6.91E-08
rs2209073	17	2205664	cg04375931	17	2207241	15.15760755	7.34E-37	-19.45	8.70E-70	-16.7183252	4.85E-39	7.04E-08
rs949142	12	123634043	cg01687878	12	123616817	8.866790817	1.75E-16	12.38	1.91E-32	8.375602664	1.25E-14	7.05E-08
rs884548	12	123634122	cg01687878	12	123616817	8.866790817	1.75E-16	12.38	1.91E-32	8.375602664	1.25E-14	7.27E-08
rs188105	6	28071393	cg06952873	6	28059208	5.491651434	1.01E-07	7.897	8.95E-15	7.788406324	4.44E-13	7.30E-08
rs203893	6	28062066	cg06952873	6	28059208	5.688088149	3.72E-08	8.069	2.47E-15	7.788406324	4.44E-13	7.37E-08
rs2224770	17	2205923	cg04375931	17	2207241	15.15728902	7.36E-37	-19.45	8.70E-70	-16.99121391	7.72E-40	7.48E-08
rs187084	3	52261031	cg22484793	3	52261325	17.33394126	3.39E-44	7.718	3.38E-14	9.998609149	3.82E-19	7.55E-08
rs1790090	12	123633424	cg01687878	12	123616817	8.866790817	1.75E-16	12.38	1.91E-32	8.375602664	1.25E-14	7.55E-08
rs1023499	22	42340582	cg24119722	22	42347272	5.33372827	2.22E-07	14.09	1.30E-40	6.875408936	8.86E-11	7.81E-08
rs476167	6	28065888	cg06952873	6	28059208	5.688088149	3.72E-08	8.069	2.47E-15	7.788406324	4.44E-13	7.83E-08
rs9266217	6	31325092	cg17731992	6	31324997	-8.508508938	1.92E-15	-13.71	9.90E-39	-6.404797978	1.18E-09	7.91E-08
rs203883	6	28078356	cg06952873	6	28059208	5.688088149	3.72E-08	8.069	2.47E-15	7.788406324	4.44E-13	7.94E-08
rs9266243	6	31325623	cg17731992	6	31324997	-8.56982006	1.28E-15	-14.07	1.73E-40	-6.508024667	6.73E-10	7.97E-08
rs9270657	6	32566021	cg10632894	6	32552453	-6.423975435	7.07E-10	13.21	2.58E-36	5.353418501	2.50E-07	8.04E-08
rs9272480	6	32605800	cg03787837	6	32605385	6.005621312	7.01E-09	24.18	2.44E-98	18.27050466	1.53E-43	8.12E-08
rs9270590	6	32561392	cg10632894	6	32552453	7.765272653	2.35E-13	16.71	2.69E-54	6.825460108	1.17E-10	8.15E-08
rs9270589	6	32561390	cg10632894	6	32552453	7.765272653	2.35E-13	16.71	2.69E-54	6.825460108	1.17E-10	8.18E-08
rs6002554	22	42339095	cg24119722	22	42347272	5.245487708	3.42E-07	14.09	1.30E-40	6.843367684	1.06E-10	8.29E-08
rs3216621	6	33548090	cg07679836	6	33548423	-13.27694272	1.57E-30	-22.28	1.18E-86	-8.661476769	2.10E-15	8.33E-08
rs216193	17	2203453	cg04375931	17	2207241	12.0603086	1.69E-26	-19.45	8.70E-70	-16.2579295	1.09E-37	8.34E-08
rs203882	6	28078502	cg06952873	6	28059208	5.688088149	3.72E-08	7.897	8.95E-15	7.788406324	4.44E-13	8.34E-08
rs6002548	22	42337040	cg24119722	22	42347272	5.253075584	3.30E-07	14.09	1.30E-40	6.843367684	1.06E-10	8.41E-08
rs2656074	15	78741384	cg18825076	15	78729989	6.693418682	1.53E-10	15.09	1.17E-45	5.043832258	1.07E-06	8.57E-08
rs2854743	22	42543017	cg15557168	22	42548783	6.795627238	8.46E-11	20.2	3.68E-74	7.148685189	1.88E-11	8.58E-08
rs203892	6	28067196	cg06952873	6	28059208	5.688088149	3.72E-08	8.069	2.47E-15	7.788406324	4.44E-13	8.64E-08
rs9271535	6	32589959	cg03787837	6	32605385	5.373153191	1.83E-07	13.96	5.97E-40	7.737680635	6.02E-13	8.72E-08
rs2568493	15	78740233	cg18825076	15	78729989	6.672449639	1.72E-10	15.09	1.17E-45	5.043832258	1.07E-06	8.76E-08
rs210142	6	33546837	cg07679836	6	33548423	-12.97958064	1.54E-29	-22.41	1.91E-87	-8.724599228	1.41E-15	9.03E-08
rs2568490	15	78738370	cg18825076	15	78729989	6.693418682	1.53E-10	15.09	1.17E-45	5.072981623	9.36E-07	9.05E-08
rs2071041	3	52864693	cg11645453	3	52864694	33.36019435	4.23E-92	25	2.20E-103	22.68472561	1.03E-55	9.14E-08
rs2958719	15	78743029	cg18825076	15	78729989	6.693418682	1.53E-10	15.09	1.17E-45	5.043832258	1.07E-06	9.17E-08
rs7292241	22	42492063	cg25954441	22	42475561	5.004155836	1.09E-06	7.389	3.60E-13	9.4369936	1.50E-17	9.21E-08
rs9271667	6	32592710	cg03787837	6	32605385	5.815559643	1.92E-08	14.11	1.11E-40	8.951120565	3.38E-16	9.30E-08
rs2056842	17	18009028	cg04398451	17	18023971	-13.35525193	8.57E-31	-31.41	1.41E-143	-20.52512022	6.94E-50	9.34E-08
rs12699477	7	1968953	cg02311337	7	1955432	-9.663186255	7.18E-19	-18.69	2.24E-65	-5.381262521	2.18E-07	9.51E-08
rs9271508	6	32589410	cg03787837	6	32605385	5.715433326	3.23E-08	14.11	1.11E-40	7.696629129	7.68E-13	9.58E-08
rs35130701	6	32594199	cg03787837	6	32605385	5.605073157	5.70E-08	13.64	2.08E-38	9.158075686	9.03E-17	9.62E-08
rs5996111	22	42493902	cg25954441	22	42475561	5.119406319	6.29E-07	7.389	3.60E-13	9.4369936	1.50E-17	9.65E-08
rs2656069	15	78745707	cg18825076	15	78729989	6.693418682	1.53E-10	15.09	1.17E-45	5.043832258	1.07E-06	9.67E-08
rs7779018	7	121950965	cg02852327	7	121950975	7.018156908	2.29E-11	12.2	1.26E-31	5.112726961	7.78E-07	9.70E-08
rs2656073	15	78742276	cg18825076	15	78729989	6.619231357	2.34E-10	15.09	1.17E-45	5.043832258	1.07E-06	9.73E-08
rs12433009	14	104196405	cg01849466	14	104193079	-5.832631413	1.75E-08	-18.21	1.27E-62	-4.77090486	3.67E-06	9.86E-08
rs203884	6	28077374	cg06952873	6	28059208	5.688088149	3.72E-08	7.897	8.95E-15	7.788406324	4.44E-13	9.99E-08
rs210134	6	33540209	cg07679836	6	33548423	-12.45279718	8.63E-28	-20.43	1.55E-75	-7.810357103	3.90E-13	1.00E-07
rs1023498	22	42340569	cg24119722	22	42347272	5.442902151	1.29E-07	14.09	1.30E-40	6.843367684	1.06E-10	1.02E-07
rs9271539	6	32590028	cg03787837	6	32605385	5.562920999	7.06E-08	14.11	1.11E-40	6.673155435	2.73E-10	1.02E-07
rs7313483	12	123726834	cg10169515	12	123707536	9.842010345	2.03E-19	11.72	1.78E-29	6.508424606	6.71E-10	1.04E-07
rs6002552	22	42338351	cg24119722	22	42347272	5.186300658	4.56E-07	14.09	1.30E-40	6.843367684	1.06E-10	1.05E-07
rs1547668	6	33775446	cg00334056	6	33755658	5.995870537	7.38E-09	8.206	8.60E-16	4.842003987	2.68E-06	1.05E-07
rs2656071	15	78745343	cg18825076	15	78729989	7.423058187	1.98E-12	15.07	1.36E-45	5.072981623	9.36E-07	1.06E-07
rs302315	12	29919054	cg14258853	12	29935411	-8.417385235	3.51E-15	-22.79	9.51E-90	-7.303055035	7.74E-12	1.06E-07
rs9271489	6	32589051	cg03787837	6	32605385	5.689449001	3.70E-08	14.09	1.34E-40	7.737680635	6.02E-13	1.07E-07
rs1894713	22	42335621	cg24119722	22	42347272	5.52002063	8.78E-08	14.09	1.30E-40	6.843367684	1.06E-10	1.14E-07
rs6826	17	18011140	cg04398451	17	18023971	-13.35525193	8.57E-31	-31.41	1.41E-143	-20.06116371	1.34E-48	1.18E-07
rs10154646	22	42331409	cg24119722	22	42347272	5.224982003	3.78E-07	14.09	1.30E-40	6.843367684	1.06E-10	1.18E-07
rs391300	17	2216258	cg04375931	17	2207241	-10.49506921	1.88E-21	-15.31	8.54E-47	-9.294814852	3.75E-17	1.19E-07
rs2568497	15	78721397	cg18825076	15	78729989	7.362404284	2.87E-12	15.15	5.33E-46	5.072981623	9.36E-07	1.20E-07
rs2568499	15	78722359	cg18825076	15	78729989	7.362404284	2.87E-12	15.15	5.33E-46	5.072981623	9.36E-07	1.20E-07
rs9271522	6	32589791	cg03787837	6	32605385	5.566464179	6.94E-08	14.11	1.11E-40	7.737680635	6.02E-13	1.24E-07
rs10233560	7	1885415	cg11601967	7	1886391	19.88917025	1.14E-52	-23.21	2.45E-92	-10.48427569	1.52E-20	1.25E-07
rs302317	12	29921443	cg14258853	12	29935411	-8.417385235	3.51E-15	-22.79	9.51E-90	-7.303055035	7.74E-12	1.25E-07
rs5996113	22	42506081	cg25452165	22	42524984	-6.364432904	9.86E-10	-14.94	6.60E-45	-6.426993377	1.04E-09	1.27E-07
rs2251219	3	52584787	cg07507251	3	52567010	8.470086764	2.48E-15	14.4	3.83E-42	9.102843216	1.29E-16	1.28E-07
rs9270607	6	32564915	cg10632894	6	32552453	5.419470443	1.45E-07	-18.9	1.32E-66	-8.15004385	4.99E-14	1.33E-07
rs12489732	3	52566820	cg07507251	3	52567010	7.088975214	1.50E-11	12.97	3.48E-35	9.130631246	1.08E-16	1.36E-07
rs62255371	3	52747321	cg18487916	3	52748469	9.451586983	3.16E-18	24.26	7.62E-99	11.3967936	3.26E-23	1.36E-07
rs4887053	15	78712699	cg18825076	15	78729989	7.612965615	6.12E-13	14.62	2.95E-43	4.921977289	1.87E-06	1.36E-07
rs4426402	17	17977926	cg02206767	17	17990805	9.258579188	1.20E-17	11.48	2.09E-28	7.356425147	5.68E-12	1.37E-07
rs4449693	7	1884630	cg11601967	7	1886391	14.2740511	7.03E-34	-23.68	2.92E-95	-10.94589629	6.88E-22	1.38E-07
rs302321	12	29928388	cg14258853	12	29935411	-8.471965582	2.45E-15	-22.82	6.17E-90	-7.303055035	7.74E-12	1.38E-07
rs3752591	22	42339516	cg24119722	22	42347272	4.587218305	7.24E-06	13.99	3.96E-40	6.706565848	2.27E-10	1.43E-07
rs10672	6	33662265	cg05337694	6	33679598	-7.857029213	1.32E-13	-13.29	1.01E-36	-8.732220043	1.35E-15	1.45E-07
rs1736905	6	29707661	cg27642588	6	29709602	4.987066758	1.18E-06	12.71	6.04E-34	5.233782437	4.41E-07	1.45E-07
rs11090076	22	42514190	cg04692870	22	42525206	-5.793435176	2.15E-08	-13.61	2.90E-38	-5.337321493	2.70E-07	1.47E-07
rs34291015	3	52763163	cg18487916	3	52748469	9.451586983	3.16E-18	24.26	7.62E-99	11.3967936	3.26E-23	1.50E-07
rs2395225	6	32590624	cg03787837	6	32605385	5.723719299	3.10E-08	14.11	1.11E-40	7.737680635	6.02E-13	1.51E-07
rs7614981	3	52566914	cg07507251	3	52567010	15.24122619	3.83E-37	-28.47	3.85E-125	-13.15146185	1.96E-28	1.54E-07
rs12197289	6	26943130	cg25206565	6	26923983	-7.4172859	2.05E-12	12.62	1.52E-33	9.315218583	3.29E-17	1.56E-07
rs210143	6	33546930	cg07679836	6	33548423	-12.97958064	1.54E-29	-22.41	1.91E-87	-8.661476769	2.10E-15	1.57E-07
rs11072768	15	78929478	cg04882995	15	78912658	-5.374911609	1.81E-07	-7.777	2.19E-14	-4.663540874	5.88E-06	1.71E-07
rs2656072	15	78744292	cg18825076	15	78729989	6.693418682	1.53E-10	15.09	1.17E-45	4.981880781	1.42E-06	1.74E-07
rs8077338	17	17860546	cg24612305	17	17875800	-5.53046468	8.32E-08	9.054	9.57E-19	-4.82898431	2.84E-06	1.77E-07
rs12489828	3	52567014	cg07507251	3	52567010	15.24122619	3.83E-37	-28.47	3.85E-125	-13.15146185	1.96E-28	1.83E-07
rs9271623	6	32591914	cg03787837	6	32605385	5.699554261	3.51E-08	14.14	7.09E-41	9.071924777	1.57E-16	1.85E-07
rs2656055	15	78720194	cg18825076	15	78729989	6.650236899	1.96E-10	15.17	4.49E-46	5.18618322	5.52E-07	1.87E-07
rs133368	22	42463689	cg25954441	22	42475561	6.82534735	7.11E-11	7.409	3.12E-13	10.02964667	3.11E-19	1.87E-07
rs2894204	6	31237061	cg10409680	6	31239320	-12.12882876	1.01E-26	-25.73	5.89E-108	-14.79045218	2.46E-33	1.90E-07
rs11130317	3	52731483	cg18487916	3	52748469	9.451586983	3.16E-18	24.26	7.62E-99	11.3967936	3.26E-23	1.94E-07
rs6002603	22	42492362	cg25954441	22	42475561	5.164228653	5.07E-07	7.351	4.68E-13	9.836563815	1.11E-18	1.96E-07
rs7237	15	85186577	cg12863693	15	85201151	8.166502558	1.81E-14	31.93	7.84E-147	14.48245318	2.04E-32	1.96E-07
rs854809	17	18006539	cg02206767	17	17990805	13.0138562	1.18E-29	11.59	6.49E-29	7.440139568	3.49E-12	1.98E-07
rs8068175	17	17874486	cg24612305	17	17875800	6.727070535	1.26E-10	9.947	4.17E-22	4.794511682	3.31E-06	1.99E-07
rs2523609	6	31237255	cg10409680	6	31239320	-9.677378804	6.50E-19	-21.27	1.43E-80	-13.32072955	6.09E-29	2.00E-07
rs57728924	17	17875342	cg24612305	17	17875800	6.878731999	5.20E-11	9.947	4.17E-22	4.794511682	3.31E-06	2.00E-07
rs854808	17	18006634	cg02206767	17	17990805	13.0138562	1.18E-29	11.59	6.49E-29	7.440139568	3.49E-12	2.03E-07
rs4072739	17	17884660	cg24612305	17	17875800	6.487166417	4.95E-10	9.151	4.25E-19	4.779696039	3.53E-06	2.04E-07
rs1569068	12	123632276	cg01687878	12	123616817	8.866790817	1.75E-16	12.38	1.91E-32	8.375602664	1.25E-14	2.08E-07
rs5758605	22	42541349	cg15128208	22	42549153	-9.465423622	2.87E-18	-10.56	1.45E-24	-6.188779422	3.71E-09	2.09E-07
rs679243	6	32570959	cg10632894	6	32552453	-7.195106344	7.93E-12	15.61	2.10E-48	5.94194551	1.34E-08	2.14E-07
rs9271379	6	32587333	cg03787837	6	32605385	5.965706401	8.68E-09	20.28	1.17E-74	12.44741454	2.48E-26	2.15E-07
rs6002625	22	42517689	cg25452165	22	42524984	-5.77758062	2.34E-08	-14.93	7.63E-45	-6.083718139	6.44E-09	2.16E-07
rs11870660	17	17877096	cg24612305	17	17875800	6.890162236	4.87E-11	9.947	4.17E-22	4.794511682	3.31E-06	2.16E-07
rs3094680	6	31243895	cg10409680	6	31239320	-9.591988605	1.18E-18	-20.58	1.99E-76	-7.690837289	7.95E-13	2.17E-07
rs6002621	22	42511002	cg25452165	22	42524984	-6.348447382	1.08E-09	-14.93	7.63E-45	-6.014070799	9.25E-09	2.18E-07
rs1801311	22	42486723	cg25954441	22	42475561	6.806144405	7.95E-11	7.412	3.05E-13	10.07619301	2.29E-19	2.21E-07
rs11745933	5	137940165	cg10920316	5	137946599	-6.140450617	3.38E-09	-8.545	6.07E-17	-4.595673914	7.89E-06	2.22E-07
rs2295148	14	104195610	cg01849466	14	104193079	-6.110513477	3.98E-09	-18.28	4.67E-63	5.006357181	1.27E-06	2.23E-07
rs8138500	22	42491734	cg25954441	22	42475561	6.806144405	7.95E-11	7.351	4.68E-13	10.12986321	1.60E-19	2.26E-07
rs6002601	22	42489058	cg25954441	22	42475561	6.806144405	7.95E-11	7.351	4.68E-13	10.12986321	1.60E-19	2.26E-07
rs6002602	22	42492225	cg25954441	22	42475561	6.806144405	7.95E-11	7.351	4.68E-13	10.12986321	1.60E-19	2.27E-07
rs1101727	17	18016148	cg04398451	17	18023971	-13.53667564	2.12E-31	-31.41	1.41E-143	-20.06116371	1.34E-48	2.27E-07
rs7219320	17	17880877	cg24612305	17	17875800	6.918304849	4.13E-11	9.806	1.47E-21	4.78802015	3.40E-06	2.28E-07
rs6002600	22	42488906	cg25954441	22	42475561	6.806144405	7.95E-11	7.351	4.68E-13	10.12986321	1.60E-19	2.30E-07
rs133369	22	42463814	cg25954441	22	42475561	6.506947468	4.43E-10	7.274	8.03E-13	9.805071201	1.36E-18	2.30E-07
rs6002604	22	42493081	cg25954441	22	42475561	6.806144405	7.95E-11	7.351	4.68E-13	10.12986321	1.60E-19	2.32E-07
rs34017441	3	52742413	cg18487916	3	52748469	10.05121811	4.59E-20	24.23	1.22E-98	11.6626333	5.33E-24	2.33E-07
rs854814	17	18003648	cg02206767	17	17990805	11.74076649	1.88E-25	11.57	7.83E-29	7.364264457	5.43E-12	2.33E-07
rs11745065	5	137939170	cg10920316	5	137946599	-6.253432602	1.82E-09	-8.603	3.81E-17	-4.595673914	7.89E-06	2.34E-07
rs5996109	22	42493098	cg25954441	22	42475561	6.806144405	7.95E-11	7.351	4.68E-13	10.12986321	1.60E-19	2.34E-07
rs12441998	15	78929372	cg04882995	15	78912658	-5.233487395	3.63E-07	-7.549	1.15E-13	-4.663540874	5.88E-06	2.35E-07
rs61527837	22	42490600	cg25954441	22	42475561	6.566308977	3.16E-10	7.351	4.68E-13	9.76445728	1.78E-18	2.35E-07
rs11579341	1	150346087	cg25066665	1	150335507	-11.94414158	4.07E-26	-20.39	2.72E-75	-7.418278473	3.96E-12	2.37E-07
rs11578585	1	150354578	cg25066665	1	150335507	-11.91818585	4.96E-26	-20.39	2.72E-75	-7.418278473	3.96E-12	2.37E-07
rs140754090	1	150349862	cg25066665	1	150335507	-11.94414158	4.07E-26	-20.39	2.72E-75	-7.418278473	3.96E-12	2.38E-07
rs12120867	1	150350927	cg25066665	1	150335507	-11.94414158	4.07E-26	-20.39	2.72E-75	-7.418278473	3.96E-12	2.38E-07
rs12325400	16	30023786	cg06015834	16	30021696	-9.986609367	7.28E-20	-16.03	1.30E-50	-6.108991382	5.64E-09	2.39E-07
rs2395446	6	33743264	cg16010596	6	33739607	8.118191157	2.47E-14	7.327	5.54E-13	6.300563612	2.05E-09	2.39E-07
rs72696841	1	150337289	cg25066665	1	150335507	-11.94414158	4.07E-26	-20.39	2.72E-75	-7.418278473	3.96E-12	2.39E-07
rs12123044	1	150353050	cg25066665	1	150335507	-11.94414158	4.07E-26	-20.39	2.72E-75	-7.418278473	3.96E-12	2.40E-07
rs2142694	22	42542870	cg15128208	22	42549153	-6.4411174	6.42E-10	-10.52	2.22E-24	-6.107583229	5.69E-09	2.40E-07
rs6002623	22	42513761	cg04692870	22	42525206	-5.651858985	4.48E-08	-13.54	6.87E-38	-5.337321493	2.70E-07	2.41E-07
rs1961958	3	52585990	cg07507251	3	52567010	8.868427155	1.73E-16	14.64	2.37E-43	9.18299906	7.69E-17	2.41E-07
rs5996115	22	42510983	cg04692870	22	42525206	-5.651858985	4.48E-08	-13.54	6.87E-38	-5.337321493	2.70E-07	2.45E-07
rs2413669	22	42507748	cg04692870	22	42525206	-5.651858985	4.48E-08	-13.54	6.87E-38	-5.0855305	8.83E-07	2.47E-07
rs4299203	17	17878159	cg24612305	17	17875800	6.879816231	5.17E-11	9.947	4.17E-22	4.794511682	3.31E-06	2.51E-07
rs61665536	22	42512613	cg04692870	22	42525206	-5.651858985	4.48E-08	-13.54	6.87E-38	-5.337321493	2.70E-07	2.51E-07
rs2413672	22	42513261	cg04692870	22	42525206	-5.651858985	4.48E-08	-13.54	6.87E-38	-5.337321493	2.70E-07	2.52E-07
rs2743462	22	42543288	cg15128208	22	42549153	-9.465423622	2.87E-18	-10.56	1.45E-24	-6.19126584	3.66E-09	2.58E-07
rs4410135	17	17979039	cg02206767	17	17990805	9.220200716	1.57E-17	11.48	2.09E-28	7.356425147	5.68E-12	2.58E-07
rs6002618	22	42507859	cg04692870	22	42525206	-5.651858985	4.48E-08	-13.54	6.87E-38	-5.0855305	8.83E-07	2.59E-07
rs7291996	22	42492104	cg25954441	22	42475561	6.440783721	6.43E-10	7.351	4.68E-13	9.76445728	1.78E-18	2.60E-07
rs1961959	3	52585760	cg07507251	3	52567010	8.868427155	1.73E-16	14.65	2.00E-43	9.18299906	7.69E-17	2.71E-07
rs9271894	6	32595874	cg03787837	6	32605385	5.772182541	2.41E-08	14.05	2.14E-40	9.158075686	9.03E-17	2.72E-07
rs854766	17	18012775	cg04398451	17	18023971	10.25636393	1.06E-20	-23.37	2.54E-93	11.64528294	6.00E-24	2.73E-07
rs6002605	22	42494335	cg25954441	22	42475561	6.612986979	2.42E-10	7.351	4.68E-13	9.821327293	1.22E-18	2.74E-07
rs4147640	22	42485292	cg25954441	22	42475561	6.806144405	7.95E-11	7.351	4.68E-13	10.07619301	2.29E-19	2.74E-07
rs57630131	3	52277445	cg22484793	3	52261325	8.62819424	8.68E-16	5.912	4.92E-09	8.461033099	7.35E-15	2.75E-07
rs12142331	1	150331232	cg25066665	1	150335507	-11.94414158	4.07E-26	-20.39	2.72E-75	-7.418278473	3.96E-12	2.76E-07
rs6500602	16	4497451	cg08645402	16	4508243	-5.765624926	2.49E-08	-14.67	1.53E-43	-7.456276692	3.17E-12	2.79E-07
rs11587837	1	150327455	cg25066665	1	150335507	-11.94414158	4.07E-26	-20.39	2.72E-75	-7.418278473	3.96E-12	2.80E-07
rs6500603	16	4497537	cg08645402	16	4508243	-5.684201619	3.80E-08	-14.76	5.42E-44	-7.456276692	3.17E-12	2.80E-07
rs71806614	1	150326171	cg25066665	1	150335507	-11.94414158	4.07E-26	-20.39	2.72E-75	-7.418278473	3.96E-12	2.80E-07
rs11649274	16	30026469	cg06015834	16	30021696	-9.838978705	2.08E-19	-16.03	1.30E-50	-6.108991382	5.64E-09	2.81E-07
rs41300865	1	150325231	cg25066665	1	150335507	-11.94414158	4.07E-26	-20.39	2.72E-75	-7.418278473	3.96E-12	2.81E-07
rs12444108	16	30027694	cg06015834	16	30021696	-8.621178036	9.10E-16	-15.98	2.44E-50	-5.999715657	9.96E-09	2.83E-07
rs11587682	1	150324284	cg25066665	1	150335507	-11.94414158	4.07E-26	-20.39	2.72E-75	-7.418278473	3.96E-12	2.85E-07
rs55973252	1	150319892	cg25066665	1	150335507	-11.94414158	4.07E-26	-20.39	2.72E-75	-7.418278473	3.96E-12	2.86E-07
rs2853951	6	31236115	cg10409680	6	31239320	-10.32272895	6.54E-21	-19.72	2.18E-71	-12.37169337	4.17E-26	2.91E-07
rs2304633	16	4496973	cg08645402	16	4508243	-5.759574042	2.57E-08	-14.76	5.42E-44	-7.456276692	3.17E-12	2.92E-07
rs2839710	22	42511550	cg04692870	22	42525206	-5.651858985	4.48E-08	-13.54	6.87E-38	-5.337321493	2.70E-07	2.96E-07
rs587722599	1	150332356	cg25066665	1	150335507	-11.94414158	4.07E-26	-20.39	2.72E-75	-7.418278473	3.96E-12	2.97E-07
rs6002624	22	42513824	cg25452165	22	42524984	-6.370416771	9.54E-10	-14.93	7.63E-45	-5.925013004	1.46E-08	2.99E-07
rs943476	6	33750086	cg16010596	6	33739607	6.614560516	2.40E-10	7.279	7.76E-13	6.159788331	4.33E-09	3.03E-07
rs7364293	22	42506370	cg25452165	22	42524984	-6.370416771	9.54E-10	-14.93	7.63E-45	-5.925013004	1.46E-08	3.03E-07
rs4147638	22	42487900	cg25954441	22	42475561	6.566308977	3.16E-10	7.351	4.68E-13	9.883599962	8.14E-19	3.05E-07
rs941521	14	99708876	cg10515131	14	99708008	5.558406033	7.23E-08	-6.702	3.78E-11	4.72878232	4.42E-06	3.05E-07
rs5996116	22	42517492	cg04692870	22	42525206	-5.553171824	7.42E-08	-13.54	6.87E-38	-5.337321493	2.70E-07	3.06E-07
rs2869045	15	78718899	cg18825076	15	78729989	6.650236899	1.96E-10	14.73	7.52E-44	5.318626793	2.95E-07	3.09E-07
rs7767581	6	31239855	cg10409680	6	31239320	-13.53158327	2.20E-31	-27.51	3.91E-119	-16.27836378	9.51E-38	3.11E-07
rs12935701	16	30026748	cg06015834	16	30021696	-9.650393298	7.86E-19	-16.03	1.30E-50	-6.108991382	5.64E-09	3.11E-07
rs764481	22	42518426	cg04692870	22	42525206	-5.443386999	1.29E-07	-13.54	6.87E-38	-5.337321493	2.70E-07	3.15E-07
rs7145883	14	35528819	cg24733384	14	35516283	6.247167883	1.89E-09	11.4	4.26E-28	7.049328775	3.32E-11	3.17E-07
rs221902	14	71601079	cg15816911	14	71606274	12.83370406	4.71E-29	10.52	2.16E-24	7.159761906	1.77E-11	3.17E-07
rs221920	14	71587168	cg15816911	14	71606274	12.05118927	1.82E-26	10.17	5.65E-23	6.375238904	1.38E-09	3.22E-07
rs8138678	22	42516229	cg04692870	22	42525206	-5.61270995	5.48E-08	-13.56	5.31E-38	-5.337321493	2.70E-07	3.29E-07
rs7618915	3	52279594	cg22484793	3	52261325	9.537388188	1.73E-18	5.983	3.24E-09	8.498415803	5.82E-15	3.39E-07
rs7832163	8	143376802	cg02224795	8	143363873	6.039960908	5.83E-09	9.422	4.23E-20	8.307582682	1.90E-14	3.47E-07
rs4785669	16	89516155	cg26536240	16	89509760	-11.4763867	1.36E-24	-17.38	5.58E-58	-10.30389394	5.06E-20	3.51E-07
rs8143153	22	42515637	cg25452165	22	42524984	-6.222051538	2.17E-09	-14.93	7.63E-45	-5.925013004	1.46E-08	3.52E-07
rs3814877	16	30042677	cg06985993	16	30040055	-6.661785728	1.83E-10	-13.22	2.19E-36	-5.740842161	3.73E-08	3.56E-07
rs2974999	17	17997547	cg02206767	17	17990805	8.68343771	6.00E-16	11.47	2.25E-28	7.377902618	5.01E-12	3.65E-07
rs6500601	16	4497199	cg08645402	16	4508243	-6.330539697	1.19E-09	-13.4	3.05E-37	-5.378536281	2.21E-07	3.73E-07
rs6500598	16	4470964	cg03299479	16	4470005	11.43219925	1.90E-24	25.98	1.69E-109	14.89120969	1.23E-33	3.77E-07
rs4147641	22	42482502	cg25954441	22	42475561	6.806144405	7.95E-11	7.351	4.68E-13	10.07619301	2.29E-19	3.78E-07
rs12325539	16	30033633	cg06015834	16	30021696	-9.256598736	1.22E-17	-15.98	2.22E-50	-5.768178214	3.25E-08	3.81E-07
rs2878726	3	52748271	cg18487916	3	52748469	8.892103139	1.47E-16	23.78	7.80E-96	11.27271544	7.55E-23	3.86E-07
rs7739273	6	33758065	cg16010596	6	33739607	6.709197662	1.40E-10	7.279	7.76E-13	6.159788331	4.33E-09	3.89E-07
rs6502629	17	17869642	cg24612305	17	17875800	-5.473585999	1.11E-07	9.042	1.06E-18	-4.702292991	4.97E-06	3.94E-07
rs1318691	6	33761884	cg00334056	6	33755658	5.611714347	5.51E-08	10.31	1.46E-23	4.928188033	1.82E-06	3.95E-07
rs854763	17	18010095	cg04398451	17	18023971	-10.25132346	1.09E-20	-31.47	5.88E-144	-17.40858697	4.70E-41	3.95E-07
rs712265	17	18008447	cg02206767	17	17990805	-10.54644832	1.29E-21	10.25	2.62E-23	-6.063264896	7.16E-09	4.05E-07
rs756139	6	33755541	cg16010596	6	33739607	6.709197662	1.40E-10	7.279	7.76E-13	6.159788331	4.33E-09	4.10E-07
rs854767	17	18018263	cg04398451	17	18023971	-15.78842313	5.43E-39	-31.17	4.59E-142	-19.96851009	2.42E-48	4.10E-07
rs854765	17	18012730	cg04398451	17	18023971	10.25636393	1.06E-20	-23.37	2.54E-93	11.41158914	2.94E-23	4.14E-07
rs11150581	16	30030699	cg06015834	16	30021696	-9.455413849	3.07E-18	-16.03	1.30E-50	-6.108991382	5.64E-09	4.17E-07
rs133371	22	42465574	cg25954441	22	42475561	6.823157643	7.20E-11	7.351	4.68E-13	10.00927919	3.56E-19	4.21E-07
rs11642612	16	30030195	cg06015834	16	30021696	-9.455413849	3.07E-18	-16.03	1.30E-50	-6.108991382	5.64E-09	4.25E-07
rs741782	17	18019712	cg04398451	17	18023971	-15.78842313	5.43E-39	-31.17	4.59E-142	-19.96851009	2.42E-48	4.25E-07
rs12603148	17	17865257	cg24612305	17	17875800	8.353030132	5.36E-15	8.95	2.26E-18	5.463461778	1.47E-07	4.26E-07
rs133375	22	42466509	cg25954441	22	42475561	7.020504585	2.25E-11	7.351	4.68E-13	10.36655041	3.34E-20	4.26E-07
rs138406724	14	35524409	cg24733384	14	35516283	6.247167883	1.89E-09	11.4	4.26E-28	7.049328775	3.32E-11	4.28E-07
rs8135801	22	42475568	cg25954441	22	42475561	6.806144405	7.95E-11	7.351	4.68E-13	10.07619301	2.29E-19	4.31E-07
rs11576289	1	150335534	cg25066665	1	150335507	-11.94414158	4.07E-26	-20.25	1.81E-74	-7.418278473	3.96E-12	4.31E-07
rs11576293	1	150335536	cg25066665	1	150335507	-11.94414158	4.07E-26	-20.25	1.81E-74	-7.418278473	3.96E-12	4.31E-07
NA	12	29929658	cg14258853	12	29935411	-8.566317868	1.31E-15	-21.77	1.37E-83	-6.223067457	3.10E-09	4.39E-07
rs6976	3	52728804	cg18487916	3	52748469	8.914687849	1.26E-16	23.63	6.64E-95	11.4456149	2.34E-23	4.40E-07
rs8906	3	52739520	cg18487916	3	52748469	8.914687849	1.26E-16	23.78	7.80E-96	11.4456149	2.34E-23	4.40E-07
rs2268027	3	52766606	cg18487916	3	52748469	8.892103139	1.47E-16	23.78	7.80E-96	11.27271544	7.55E-23	4.43E-07
rs9500881	6	31159833	cg17964422	6	31165599	7.674109823	4.18E-13	7.264	8.61E-13	8.293348691	2.07E-14	4.48E-07
rs2269524	22	42475703	cg25954441	22	42475561	6.566308977	3.16E-10	7.351	4.68E-13	9.883599962	8.14E-19	4.50E-07
rs9393698	6	26295926	cg13736514	6	26305472	-10.61461204	7.88E-22	-15.16	5.07E-46	-6.562025319	5.02E-10	4.53E-07
rs7213225	17	17869111	cg24612305	17	17875800	6.809164738	7.81E-11	8.95	2.26E-18	-4.839787034	2.70E-06	4.53E-07
rs4616340	17	17861360	cg24612305	17	17875800	6.778977698	9.31E-11	8.95	2.26E-18	-5.006816467	1.27E-06	4.62E-07
rs2955351	17	17987285	cg02206767	17	17990805	-11.51219016	1.04E-24	10.07	1.39E-22	-5.997354036	1.01E-08	4.65E-07
rs854762	17	18009102	cg02206767	17	17990805	-10.78958516	2.19E-22	10.24	3.03E-23	-6.128432569	5.10E-09	4.68E-07
rs854770	17	18019048	cg04398451	17	18023971	16.20864067	2.07E-40	-31.17	4.59E-142	-19.67319147	1.62E-47	4.71E-07
rs10843507	12	29931056	cg14258853	12	29935411	-9.228427041	1.48E-17	-22.18	4.60E-86	-6.217423738	3.19E-09	4.72E-07
rs10780035	3	52764624	cg18487916	3	52748469	8.892103139	1.47E-16	23.78	7.80E-96	11.27271544	7.55E-23	4.74E-07
rs6500596	16	4470027	cg03299479	16	4470005	16.00426455	1.02E-39	25.98	1.69E-109	14.9888987	6.29E-34	4.84E-07
rs4413022	17	17858280	cg24612305	17	17875800	6.778977698	9.31E-11	8.95	2.26E-18	-5.208515745	4.97E-07	4.86E-07
rs712267	17	18021607	cg04398451	17	18023971	16.20864067	2.07E-40	-31.17	4.59E-142	-20.42654605	1.30E-49	4.87E-07
rs9635697	17	17870394	cg24612305	17	17875800	6.809164738	7.81E-11	8.95	2.26E-18	-4.839787034	2.70E-06	4.90E-07
rs9270902	6	32571962	cg10632894	6	32552453	6.30029637	1.41E-09	-18.68	2.43E-65	-8.15004385	4.99E-14	4.94E-07
rs7639267	3	52568805	cg07507251	3	52567010	-8.257169552	1.00E-14	-21.84	5.34E-84	-10.01237915	3.49E-19	4.94E-07
rs4808931	19	19358672	cg14449575	19	19373743	-4.846841371	2.25E-06	-15.77	3.12E-49	-6.347172898	1.60E-09	4.98E-07
rs4687549	3	52763954	cg18487916	3	52748469	8.892103139	1.47E-16	23.78	7.80E-96	11.27271544	7.55E-23	4.98E-07
rs133382	22	42471774	cg25954441	22	42475561	6.717723016	1.33E-10	7.351	4.68E-13	10.30682463	4.96E-20	4.99E-07
rs8009868	14	104299179	cg08213375	14	104286397	-6.049999064	5.52E-09	20.92	1.77E-78	6.37152219	1.41E-09	5.01E-07
rs10843506	12	29930883	cg14258853	12	29935411	-9.228427041	1.48E-17	-22.18	4.60E-86	-6.223067457	3.10E-09	5.03E-07
NA	12	29930548	cg14258853	12	29935411	-9.228427041	1.48E-17	-22.07	2.15E-85	-6.223067457	3.10E-09	5.04E-07
rs721669	17	18005073	cg02206767	17	17990805	9.966962385	8.38E-20	11.53	1.15E-28	7.308758294	7.49E-12	5.08E-07
rs8065970	17	17858771	cg24612305	17	17875800	6.779873895	9.27E-11	8.95	2.26E-18	-4.839787034	2.70E-06	5.08E-07
rs1807494	22	42474138	cg25954441	22	42475561	6.806144405	7.95E-11	7.351	4.68E-13	10.34686925	3.80E-20	5.15E-07
rs854817	17	18021882	cg04398451	17	18023971	16.07380597	5.91E-40	-31.19	3.40E-142	-20.42654605	1.30E-49	5.18E-07
rs221907	14	71596347	cg15816911	14	71606274	11.98694598	2.95E-26	10.79	1.72E-25	7.315173641	7.22E-12	5.18E-07
rs854769	17	18019011	cg04398451	17	18023971	-13.77138846	3.45E-32	-31.17	4.59E-142	-19.96851009	2.42E-48	5.19E-07
rs10048206	17	17866897	cg24612305	17	17875800	6.720116695	1.31E-10	8.95	2.26E-18	-4.839787034	2.70E-06	5.20E-07
rs12931955	16	30013066	cg06015834	16	30021696	6.275279176	1.62E-09	13.16	4.41E-36	-5.297178705	3.27E-07	5.20E-07
rs76767804	14	35519367	cg24733384	14	35516283	6.105942802	4.08E-09	11.4	4.26E-28	7.366966734	5.34E-12	5.28E-07
rs2230316	17	17997209	cg02206767	17	17990805	-10.77322946	2.47E-22	10.17	5.41E-23	-6.128432569	5.10E-09	5.34E-07
rs854810	17	18006421	cg02206767	17	17990805	-11.54407055	8.22E-25	10.24	3.03E-23	-6.100265382	5.91E-09	5.36E-07
rs854768	17	18018806	cg04398451	17	18023971	16.07101023	6.04E-40	-31.17	4.59E-142	-19.67319147	1.62E-47	5.36E-07
rs221903	14	71600208	cg15816911	14	71606274	11.17103209	1.32E-23	10.76	2.16E-25	7.212478514	1.31E-11	5.36E-07
rs2182658	6	33748831	cg16010596	6	33739607	7.058531093	1.80E-11	7.279	7.76E-13	6.159788331	4.33E-09	5.42E-07
rs8070748	17	17859421	cg24612305	17	17875800	6.779873895	9.27E-11	8.95	2.26E-18	-4.839787034	2.70E-06	5.42E-07
rs133378	22	42467695	cg25954441	22	42475561	6.818514497	7.40E-11	7.156	1.82E-12	10.30599157	4.99E-20	5.43E-07
rs7211714	17	17986955	cg02206767	17	17990805	10.09570596	3.34E-20	11.48	2.09E-28	7.432225063	3.65E-12	5.44E-07
rs133370	22	42465260	cg25954441	22	42475561	6.823157643	7.20E-11	7.351	4.68E-13	10.06404817	2.48E-19	5.45E-07
rs9272462	6	32605620	cg03787837	6	32605385	6.118717204	3.81E-09	25.05	1.03E-103	18.11011974	4.42E-43	5.48E-07
rs11464322	14	71589932	cg15816911	14	71606274	12.05118927	1.82E-26	10.1	1.00E-22	6.79447838	1.39E-10	5.57E-07
rs72696844	1	150344961	cg25066665	1	150335507	-10.03629858	5.11E-20	-17.38	5.81E-58	-7.23305037	1.16E-11	5.57E-07
rs9380379	6	33766131	cg00334056	6	33755658	6.405861101	7.82E-10	10.47	3.35E-24	4.676306567	5.56E-06	5.58E-07
rs133374	22	42465941	cg25954441	22	42475561	6.892306176	4.81E-11	7.351	4.68E-13	10.00927919	3.56E-19	5.58E-07
rs4925138	17	17992793	cg02206767	17	17990805	-10.80912903	1.90E-22	10.17	5.41E-23	-6.128432569	5.10E-09	5.60E-07
rs756138	6	33755711	cg16010596	6	33739607	6.709197662	1.40E-10	7.279	7.76E-13	6.159788331	4.33E-09	5.64E-07
rs2695478	12	123689521	cg10169515	12	123707536	6.272059271	1.65E-09	11.51	1.51E-28	6.239362039	2.84E-09	5.64E-07
rs4282054	3	52566065	cg07507251	3	52567010	-8.109430523	2.62E-14	-21.84	5.43E-84	-9.740302632	2.08E-18	5.68E-07
rs854813	17	18003845	cg02206767	17	17990805	-11.51219016	1.04E-24	10.24	3.03E-23	-6.100265382	5.91E-09	5.70E-07
rs7212447	17	17987067	cg02206767	17	17990805	9.849927301	1.92E-19	11.36	6.32E-28	7.432225063	3.65E-12	5.76E-07
rs7149177	14	35534101	cg24733384	14	35516283	6.247167883	1.89E-09	11.4	4.26E-28	7.049328775	3.32E-11	5.77E-07
rs13303	3	52558008	cg07507251	3	52567010	-8.07873062	3.19E-14	-21.86	4.05E-84	-10.4177793	2.37E-20	5.78E-07
rs61125355	14	35535201	cg24733384	14	35516283	6.265832307	1.70E-09	11.4	4.26E-28	7.049328775	3.32E-11	5.79E-07
rs4365346	17	17989373	cg02206767	17	17990805	9.781216286	3.13E-19	11.36	6.32E-28	7.439377995	3.50E-12	5.80E-07
rs6921772	6	33749686	cg16010596	6	33739607	7.080273642	1.58E-11	7.279	7.76E-13	6.159788331	4.33E-09	5.81E-07
rs12587376	14	35529163	cg24733384	14	35516283	6.247167883	1.89E-09	11.4	4.26E-28	7.049328775	3.32E-11	5.85E-07
rs4653164	1	36627542	cg11293241	1	36642995	-8.128769192	2.31E-14	20.21	2.89E-74	8.010409977	1.17E-13	5.87E-07
rs8014377	14	35531057	cg24733384	14	35516283	6.247167883	1.89E-09	11.4	4.26E-28	7.049328775	3.32E-11	5.87E-07
rs6502637	17	17986098	cg02206767	17	17990805	9.750988792	3.87E-19	11.36	6.32E-28	7.439377995	3.50E-12	5.89E-07
rs36095502	17	17865546	cg24612305	17	17875800	6.779873895	9.27E-11	8.95	2.26E-18	-4.839787034	2.70E-06	5.94E-07
rs943473	6	33743651	cg16010596	6	33739607	6.994987839	2.62E-11	7.279	7.76E-13	6.159788331	4.33E-09	5.96E-07
rs2859438	22	42466980	cg25954441	22	42475561	6.566308977	3.16E-10	7.351	4.68E-13	9.964430493	4.78E-19	5.97E-07
rs7153626	14	35510207	cg24733384	14	35516283	6.393568987	8.38E-10	11.23	2.39E-27	6.998236237	4.44E-11	6.00E-07
rs9905284	17	17865752	cg24612305	17	17875800	6.779873895	9.27E-11	8.95	2.26E-18	-4.839787034	2.70E-06	6.07E-07
rs145014080	3	52747481	cg18487916	3	52748469	8.892103139	1.47E-16	23.78	7.80E-96	11.27271544	7.55E-23	6.08E-07
rs4257260	17	17857003	cg24612305	17	17875800	6.779873895	9.27E-11	8.95	2.26E-18	-4.839787034	2.70E-06	6.15E-07
rs6457740	6	33697125	cg05337694	6	33679598	-6.528201999	3.93E-10	-9.914	5.59E-22	-6.142444635	4.74E-09	6.19E-07
rs6002592	22	42476754	cg25954441	22	42475561	6.566308977	3.16E-10	7.351	4.68E-13	9.82738307	1.18E-18	6.24E-07
rs1139652	16	4476089	cg00658411	16	4467558	11.09858474	2.26E-23	25.04	1.18E-103	13.35025522	4.97E-29	6.25E-07
rs133377	22	42466950	cg25954441	22	42475561	6.607845659	2.50E-10	7.351	4.68E-13	9.70882038	2.56E-18	6.25E-07
rs12547214	8	143345885	cg23422866	8	143326234	-6.252882728	1.83E-09	-11.61	5.45E-29	-9.104081388	1.28E-16	6.35E-07
rs4321247	17	17878612	cg24612305	17	17875800	-5.456675756	1.21E-07	8.784	8.85E-18	-4.856539165	2.51E-06	6.46E-07
rs11863174	16	30019375	cg06015834	16	30021696	6.659225147	1.86E-10	13.1	8.38E-36	-5.303122504	3.18E-07	6.95E-07
rs58217768	16	30003772	cg06015834	16	30021696	6.651515855	1.94E-10	13.16	4.41E-36	-5.190001933	5.42E-07	6.98E-07
rs4594164	14	35509571	cg24733384	14	35516283	6.393568987	8.38E-10	11.23	2.39E-27	6.998236237	4.44E-11	7.09E-07
rs34858014	5	137944006	cg10920316	5	137946599	-6.582040695	2.89E-10	-8.84	5.59E-18	5.016266254	1.21E-06	7.11E-07
rs8113357	19	50089910	cg21913888	19	50084626	5.913407625	1.15E-08	18.45	5.14E-64	7.763181378	5.17E-13	7.15E-07
rs854818	17	18022039	cg04398451	17	18023971	-16.02810559	8.43E-40	-31.19	3.40E-142	-19.91341147	3.45E-48	7.19E-07
rs79888893	14	35510676	cg24733384	14	35516283	6.311440135	1.32E-09	11.23	2.39E-27	6.998236237	4.44E-11	7.23E-07
rs9270807	6	32569572	cg10632894	6	32552453	-8.43982369	3.03E-15	15.49	9.10E-48	5.944933149	1.32E-08	7.30E-07
rs12943202	17	17994332	cg02206767	17	17990805	-11.51219016	1.04E-24	10.17	5.41E-23	-6.100265382	5.91E-09	7.37E-07
rs10136429	14	99706474	cg10515131	14	99708008	6.893439084	4.77E-11	8.23	7.15E-16	6.338985278	1.67E-09	7.42E-07
rs476602	6	32569792	cg10632894	6	32552453	-8.36716383	4.89E-15	15.53	5.63E-48	5.944933149	1.32E-08	7.47E-07
rs1106240	12	123626982	cg01687878	12	123616817	6.333998495	1.17E-09	11.72	1.86E-29	7.653242157	9.94E-13	7.58E-07
rs72827413	17	17988299	cg02206767	17	17990805	-12.17618171	7.05E-27	10.07	1.39E-22	-6.162472699	4.26E-09	7.66E-07
rs11649149	16	30008644	cg06015834	16	30021696	-6.302055369	1.39E-09	13.16	4.41E-36	-5.324529296	2.87E-07	7.70E-07
rs6002606	22	42494773	cg25954441	22	42475561	6.806144405	7.95E-11	7.389	3.60E-13	9.865147797	9.18E-19	7.74E-07
rs12600546	17	17867614	cg24612305	17	17875800	6.809164738	7.81E-11	8.95	2.26E-18	-4.839787034	2.70E-06	7.79E-07
rs9909515	17	2039733	cg16513277	17	2031491	-13.678463	7.08E-32	-14.98	3.91E-45	-5.903708488	1.63E-08	7.95E-07
rs12928610	16	30016022	cg06015834	16	30021696	6.712412522	1.37E-10	12.89	8.35E-35	-5.780203926	3.06E-08	7.99E-07
rs11078408	17	17876011	cg24612305	17	17875800	9.044135781	5.24E-17	9.966	3.50E-22	5.428672179	1.74E-07	8.02E-07
rs3809449	14	35514957	cg24733384	14	35516283	6.301608013	1.40E-09	11.4	4.26E-28	7.366966734	5.34E-12	8.04E-07
rs5014384	14	35507674	cg24733384	14	35516283	6.180136523	2.73E-09	11.23	2.39E-27	6.998236237	4.44E-11	8.13E-07
rs5996110	22	42493767	cg25954441	22	42475561	6.806144405	7.95E-11	7.351	4.68E-13	9.865147797	9.18E-19	8.20E-07
rs3744115	17	17749822	cg01538166	17	17743987	5.158684553	5.21E-07	8.414	1.71E-16	4.543081062	9.89E-06	8.41E-07
rs112603690	8	143395383	cg01785719	8	143404187	-7.339007172	3.31E-12	19.11	8.77E-68	9.037108496	1.96E-16	8.43E-07
rs9914127	17	17875836	cg24612305	17	17875800	9.044135781	5.24E-17	9.966	3.50E-22	5.428672179	1.74E-07	8.78E-07
rs11160766	14	104299877	cg08213375	14	104286397	-6.161101413	3.02E-09	20.92	1.77E-78	6.37152219	1.41E-09	8.87E-07
rs10406941	19	50091464	cg21913888	19	50084626	5.894055056	1.27E-08	18.53	1.80E-64	7.763181378	5.17E-13	8.96E-07
rs56055628	8	143399860	cg01785719	8	143404187	-7.310170016	3.95E-12	19.28	8.97E-69	9.037108496	1.96E-16	9.08E-07
rs9972866	16	30018982	cg06015834	16	30021696	-6.761132702	1.03E-10	13.1	8.38E-36	-5.446050898	1.60E-07	9.20E-07
rs9271492	6	32589122	cg03787837	6	32605385	5.970675221	8.45E-09	12.12	2.84E-31	5.521438738	1.11E-07	9.31E-07
rs35457729	1	150335395	cg25066665	1	150335507	-11.50630694	1.09E-24	-17.38	5.81E-58	-7.27033374	9.36E-12	9.33E-07
rs2131702	17	2025458	cg16513277	17	2031491	-13.25913785	1.80E-30	-14.98	3.91E-45	-5.836415194	2.30E-08	9.36E-07
rs11709284	3	52559705	cg07507251	3	52567010	-8.156454593	1.93E-14	-21.86	4.05E-84	-10.19810554	1.02E-19	9.39E-07
rs2641440	17	2027182	cg16513277	17	2031491	-12.84282876	4.39E-29	-14.98	3.91E-45	-5.836415194	2.30E-08	9.62E-07
rs4788211	16	30015565	cg06015834	16	30021696	-6.687434572	1.58E-10	13.16	4.41E-36	-5.446050898	1.60E-07	9.72E-07
rs72687376	8	143384881	cg01785719	8	143404187	-7.648414886	4.90E-13	18.47	3.91E-64	8.7426916	1.26E-15	9.77E-07
rs2967	6	33689534	cg05337694	6	33679598	-6.817535573	7.44E-11	-10.01	2.39E-22	-7.077121107	2.83E-11	9.83E-07
rs111788747	8	143392738	cg01785719	8	143404187	-7.328132336	3.54E-12	19.11	8.77E-68	9.122342712	1.13E-16	9.91E-07
rs2172593	17	2025544	cg16513277	17	2031491	-13.25913785	1.80E-30	-14.98	3.91E-45	-5.836415194	2.30E-08	1.03E-06
rs1028449	14	35512995	cg24733384	14	35516283	6.039677062	5.84E-09	11.31	1.04E-27	7.366966734	5.34E-12	1.05E-06
rs8009093	14	35512703	cg24733384	14	35516283	6.039677062	5.84E-09	11.31	1.04E-27	7.366966734	5.34E-12	1.06E-06
rs77803033	14	35511852	cg24733384	14	35516283	6.049436959	5.54E-09	11.31	1.04E-27	6.998236237	4.44E-11	1.07E-06
rs8013540	14	35513760	cg24733384	14	35516283	6.851197008	6.11E-11	11.31	1.04E-27	7.366966734	5.34E-12	1.07E-06
rs60693825	14	35514456	cg24733384	14	35516283	6.039677062	5.84E-09	11.31	1.04E-27	7.366966734	5.34E-12	1.07E-06
rs9915248	17	17747514	cg01538166	17	17743987	5.413753998	1.50E-07	8.532	6.72E-17	-5.027020818	1.16E-06	1.10E-06
rs6576003	14	104291330	cg08213375	14	104286397	-6.120000338	3.78E-09	20.92	1.77E-78	6.31640456	1.89E-09	1.12E-06
rs10946808	6	26233387	cg17866778	6	26233442	-9.98265196	7.49E-20	-12.21	1.15E-31	-6.412751111	1.13E-09	1.12E-06
rs9270605	6	32564861	cg10632894	6	32552453	5.003704817	1.09E-06	-19.44	9.97E-70	-8.15004385	4.99E-14	1.12E-06
rs9270674	6	32566598	cg10632894	6	32552453	5.368094597	1.88E-07	-19.58	1.48E-70	-8.15004385	4.99E-14	1.13E-06
rs9279768	6	32566609	cg10632894	6	32552453	5.686145383	3.76E-08	-19.58	1.48E-70	-8.15004385	4.99E-14	1.13E-06
rs6576005	14	104292369	cg08213375	14	104286397	-6.157377304	3.09E-09	20.92	1.77E-78	6.179008002	3.91E-09	1.13E-06
rs5807807	14	35512911	cg24733384	14	35516283	6.851197008	6.11E-11	11.31	1.04E-27	7.366966734	5.34E-12	1.15E-06
rs923863	17	2031387	cg16513277	17	2031491	-13.94333467	9.13E-33	-14.81	3.06E-44	-5.903708488	1.63E-08	1.16E-06
rs991918	5	140194858	cg21887309	5	140209490	-10.4309648	2.99E-21	-15.47	1.25E-47	-7.720399192	6.67E-13	1.16E-06
rs2379088	19	50087673	cg21913888	19	50084626	5.953036737	9.28E-09	18.64	3.95E-65	7.789334492	4.42E-13	1.17E-06
rs12829456	12	123725395	cg10169515	12	123707536	6.278708583	1.59E-09	11.3	1.16E-27	6.044853892	7.88E-09	1.19E-06
rs2304631	16	4475868	cg03299479	16	4470005	14.00161879	5.81E-33	25.44	3.69E-106	14.54540323	1.32E-32	1.19E-06
rs4785573	16	89565403	cg07924503	16	89573631	6.980057269	2.87E-11	9.192	3.01E-19	4.942008855	1.70E-06	1.19E-06
rs10404887	19	50096421	cg21913888	19	50084626	6.17680195	2.78E-09	18.53	1.80E-64	7.763181378	5.17E-13	1.20E-06
rs12137967	1	150331515	cg25066665	1	150335507	-11.50630694	1.09E-24	-17.38	5.81E-58	-7.27033374	9.36E-12	1.20E-06
rs2476355	17	2029559	cg16513277	17	2031491	-13.94333467	9.13E-33	-14.98	3.91E-45	-6.071448278	6.86E-09	1.20E-06
rs9500877	6	31159236	cg17964422	6	31165599	7.880253984	1.14E-13	7.264	8.61E-13	8.293348691	2.07E-14	1.26E-06
rs2074550	19	19387743	cg01262667	19	19385393	27.7792828	6.16E-77	8.934	2.59E-18	7.350152342	5.89E-12	1.27E-06
rs10414643	19	50097784	cg21913888	19	50084626	6.276852963	1.60E-09	18.35	1.80E-63	7.384275845	4.83E-12	1.27E-06
rs112336903	6	43338115	cg26312998	6	43337775	11.43623336	1.84E-24	19.2	2.53E-68	6.487538203	7.52E-10	1.28E-06
rs12121966	1	150339516	cg25066665	1	150335507	-10.03629858	5.11E-20	-17.38	5.81E-58	-7.27033374	9.36E-12	1.29E-06
rs75782458	6	43340810	cg26312998	6	43337775	11.43623336	1.84E-24	19.2	2.53E-68	6.487538203	7.52E-10	1.30E-06
rs9889861	17	2041369	cg16513277	17	2031491	-13.50656912	2.67E-31	-14.98	3.91E-45	-5.903708488	1.63E-08	1.32E-06
rs923862	17	2031382	cg16513277	17	2031491	-13.94356629	9.11E-33	-14.81	3.06E-44	-6.071448278	6.86E-09	1.32E-06
rs17209400	6	43328062	cg26312998	6	43337775	11.43623336	1.84E-24	19.2	2.53E-68	6.502382155	6.94E-10	1.34E-06
rs2024669	14	104275602	cg08213375	14	104286397	-6.157377304	3.09E-09	20.92	1.77E-78	6.179008002	3.91E-09	1.34E-06
rs1547604	14	104270659	cg08213375	14	104286397	-6.162115694	3.01E-09	20.92	1.77E-78	6.31640456	1.89E-09	1.35E-06
rs7251877	19	50097547	cg21913888	19	50084626	6.196763123	2.49E-09	18.53	1.80E-64	7.607480109	1.30E-12	1.37E-06
rs150173803	1	150350666	cg25066665	1	150335507	-10.03629858	5.11E-20	-17.38	5.81E-58	-7.27033374	9.36E-12	1.37E-06
rs9270672	6	32566557	cg10632894	6	32552453	5.450316519	1.25E-07	-19.2	2.35E-68	-8.15004385	4.99E-14	1.37E-06
rs16836230	1	150322333	cg25066665	1	150335507	-11.50630694	1.09E-24	-17.38	5.81E-58	-7.27033374	9.36E-12	1.38E-06
rs8068508	17	2047624	cg16513277	17	2031491	-13.4877017	3.09E-31	-14.81	3.06E-44	-5.867576683	1.96E-08	1.41E-06
rs4787491	16	30015337	cg06015834	16	30021696	5.852182441	1.58E-08	12.93	5.47E-35	-5.063463061	9.78E-07	1.41E-06
rs73416724	6	43337802	cg26312998	6	43337775	25.51313192	2.65E-70	19.17	3.74E-68	7.322596754	6.91E-12	1.42E-06
rs9366768	6	31168494	cg04710276	6	31164994	7.104844663	1.36E-11	15.5	7.82E-48	7.968376498	1.51E-13	1.43E-06
rs2239547	3	52855229	cg11645453	3	52864694	10.24213236	1.17E-20	22.6	1.21E-88	16.58795527	1.17E-38	1.44E-06
rs4786491	16	4493612	cg08645402	16	4508243	-5.625316632	5.14E-08	-13.66	1.79E-38	-7.340501082	6.23E-12	1.45E-06
rs8067895	17	2030234	cg16513277	17	2031491	-13.90903918	1.19E-32	-14.81	3.06E-44	-6.071448278	6.86E-09	1.45E-06
rs6503293	17	2048611	cg16513277	17	2031491	-13.4877017	3.09E-31	-14.81	3.06E-44	-5.867576683	1.96E-08	1.45E-06
rs2760736	17	2036653	cg16513277	17	2031491	-13.678463	7.08E-32	-14.98	3.91E-45	-5.877003831	1.87E-08	1.46E-06
rs2641442	17	2035071	cg16513277	17	2031491	-13.91563457	1.13E-32	-14.81	3.06E-44	-5.903708488	1.63E-08	1.48E-06
rs2760735	17	2036835	cg16513277	17	2031491	-13.678463	7.08E-32	-14.98	3.91E-45	-5.903708488	1.63E-08	1.49E-06
rs2760745	17	2035591	cg16513277	17	2031491	-13.91563457	1.13E-32	-14.81	3.06E-44	-5.903708488	1.63E-08	1.49E-06
rs2760746	17	2034806	cg16513277	17	2031491	-13.91563457	1.13E-32	-14.81	3.06E-44	-5.903708488	1.63E-08	1.50E-06
rs2641444	17	2037402	cg16513277	17	2031491	-13.678463	7.08E-32	-14.98	3.91E-45	-5.903708488	1.63E-08	1.50E-06
rs41281798	6	43325787	cg26312998	6	43337775	11.43623336	1.84E-24	19.2	2.53E-68	6.502382155	6.94E-10	1.51E-06
rs7212589	17	2042393	cg16513277	17	2031491	-13.678463	7.08E-32	-14.81	3.06E-44	-5.903708488	1.63E-08	1.51E-06
rs2524119	6	31229404	cg10409680	6	31239320	-8.71338664	4.91E-16	-19.4	1.71E-69	-8.94503525	3.51E-16	1.52E-06
rs923864	17	2031507	cg16513277	17	2031491	-13.94333467	9.13E-33	-14.81	3.06E-44	-5.903708488	1.63E-08	1.53E-06
rs41281796	6	43323917	cg26312998	6	43337775	11.43623336	1.84E-24	19.2	2.53E-68	6.502382155	6.94E-10	1.53E-06
rs2109634	3	52752075	cg18487916	3	52748469	11.52260951	9.65E-25	25.55	7.88E-107	12.13918691	2.05E-25	1.54E-06
rs111467122	6	43334547	cg26312998	6	43337775	11.43623336	1.84E-24	19.2	2.53E-68	6.487538203	7.52E-10	1.54E-06
rs12103726	17	2192839	cg04375931	17	2207241	-6.066820167	5.04E-09	-13.55	5.66E-38	-8.152087162	4.93E-14	1.56E-06
rs11716747	3	52748857	cg18487916	3	52748469	11.43382977	1.87E-24	25.55	7.88E-107	12.42679325	2.86E-26	1.56E-06
rs11714030	3	52765882	cg18487916	3	52748469	10.61243834	8.01E-22	25.57	5.59E-107	12.42679325	2.86E-26	1.56E-06
rs7503141	17	2044645	cg16513277	17	2031491	-13.678463	7.08E-32	-14.81	3.06E-44	-5.903708488	1.63E-08	1.56E-06
rs11958868	5	140201420	cg21887309	5	140209490	-10.96307025	6.14E-23	-15.85	1.15E-49	-8.070827544	8.09E-14	1.57E-06
rs4471742	17	17877771	cg24612305	17	17875800	9.023739155	6.02E-17	9.966	3.50E-22	5.428672179	1.74E-07	1.57E-06
rs2984943	17	2030135	cg16513277	17	2031491	-13.94333467	9.13E-33	-14.81	3.06E-44	-6.071448278	6.86E-09	1.57E-06
rs4687657	3	52852538	cg11645453	3	52864694	10.24213236	1.17E-20	22.44	1.28E-87	16.58795527	1.17E-38	1.57E-06
rs1214762	6	43355151	cg26312998	6	43337775	7.001155144	2.53E-11	19.4	1.64E-69	5.778562056	3.08E-08	1.58E-06
rs811041	6	26226032	cg17866778	6	26233442	-5.117088016	6.36E-07	-12.27	6.05E-32	-5.626701871	6.58E-08	1.60E-06
rs2276815	3	52853747	cg11645453	3	52864694	10.24213236	1.17E-20	22.6	1.21E-88	16.58795527	1.17E-38	1.61E-06
rs10409234	19	19403410	cg01262667	19	19385393	27.77778991	6.22E-77	8.95	2.26E-18	7.39547802	4.53E-12	1.62E-06
rs35526119	3	52749334	cg18487916	3	52748469	11.52260951	9.65E-25	25.55	7.88E-107	12.42679325	2.86E-26	1.63E-06
rs1468638	3	52748058	cg18487916	3	52748469	11.52260951	9.65E-25	25.55	7.88E-107	12.42679325	2.86E-26	1.64E-06
rs16836143	1	150319081	cg25066665	1	150335507	-11.37133562	2.98E-24	-17.38	5.81E-58	-7.27033374	9.36E-12	1.65E-06
rs36023386	1	150319272	cg25066665	1	150335507	-11.50630694	1.09E-24	-17.38	5.81E-58	-7.27033374	9.36E-12	1.66E-06
rs7522820	1	150319901	cg25066665	1	150335507	-11.50630694	1.09E-24	-17.38	5.81E-58	-7.27033374	9.36E-12	1.67E-06
rs7624716	3	52751534	cg18487916	3	52748469	11.52260951	9.65E-25	25.55	7.88E-107	12.42679325	2.86E-26	1.68E-06
rs3850841	1	150316291	cg25066665	1	150335507	-11.50630694	1.09E-24	-17.38	5.81E-58	-7.27033374	9.36E-12	1.68E-06
rs6995314	8	143749718	cg10596483	8	143751796	-5.337399438	2.18E-07	9.083	7.51E-19	5.742103273	3.70E-08	1.68E-06
rs216205	17	2196150	cg04375931	17	2207241	-6.161204862	3.02E-09	-13.56	5.52E-38	-8.152087162	4.93E-14	1.68E-06
rs2984942	17	2030155	cg16513277	17	2031491	-12.46352078	7.95E-28	-14.83	2.50E-44	-6.211807168	3.29E-09	1.69E-06
rs4785964	16	4484613	cg03299479	16	4470005	13.70079307	5.96E-32	24.88	1.19E-102	13.67150521	5.43E-30	1.70E-06
rs7519691	1	150319628	cg25066665	1	150335507	-11.50630694	1.09E-24	-17.38	5.81E-58	-7.27033374	9.36E-12	1.70E-06
rs133381	22	42470608	cg25954441	22	42475561	5.119406319	6.29E-07	7.389	3.60E-13	9.542925066	7.53E-18	1.71E-06
rs35123781	5	139065180	cg10680621	5	139069449	-7.770720222	2.28E-13	16.68	4.18E-54	9.66721629	3.35E-18	1.72E-06
rs2304204	19	50169020	cg09250473	19	50168907	8.499781165	2.04E-15	12.1	3.80E-31	4.548981294	9.65E-06	1.74E-06
rs3802232	8	143746701	cg10596483	8	143751796	-5.33794438	2.18E-07	9.085	7.36E-19	5.742103273	3.70E-08	1.74E-06
rs6997771	8	143747752	cg10596483	8	143751796	-5.33794438	2.18E-07	9.085	7.36E-19	5.742103273	3.70E-08	1.74E-06
rs4736368	8	143748528	cg10596483	8	143751796	-5.33794438	2.18E-07	9.085	7.36E-19	5.742103273	3.70E-08	1.75E-06
rs754957	8	143746416	cg10596483	8	143751796	5.052552003	8.64E-07	9.085	7.36E-19	5.742103273	3.70E-08	1.75E-06
rs4687644	3	52746541	cg18487916	3	52748469	11.52260951	9.65E-25	25.55	7.88E-107	12.42679325	2.86E-26	1.75E-06
rs7254748	19	19397479	cg01262667	19	19385393	27.77778991	6.22E-77	8.95	2.26E-18	7.488130972	2.63E-12	1.76E-06
rs4151682	5	140201264	cg21887309	5	140209490	-10.76406023	2.65E-22	-15.85	1.15E-49	-7.764908396	5.11E-13	1.77E-06
rs113634553	6	43352048	cg26312998	6	43337775	11.43623336	1.84E-24	19.4	1.64E-69	6.487538203	7.52E-10	1.80E-06
rs133380	22	42468910	cg25954441	22	42475561	6.332090693	1.18E-09	7.211	1.25E-12	9.751732509	1.93E-18	1.82E-06
rs9270670	6	32566533	cg10632894	6	32552453	5.450316519	1.25E-07	-19.2	2.35E-68	-8.15004385	4.99E-14	1.83E-06
rs767418	3	52767427	cg18487916	3	52748469	11.52260951	9.65E-25	25.55	7.88E-107	12.42679325	2.86E-26	1.83E-06
rs13079063	3	52744460	cg18487916	3	52748469	11.52260951	9.65E-25	25.47	2.37E-106	12.42679325	2.86E-26	1.85E-06
rs2879089	5	140191893	cg21887309	5	140209490	-11.10719518	2.12E-23	-15.85	1.15E-49	-7.612733377	1.26E-12	1.86E-06
rs9303251	17	2047214	cg16513277	17	2031491	-12.02024759	2.29E-26	-14.83	2.50E-44	-5.998357256	1.00E-08	1.86E-06
rs34014165	5	140191586	cg21887309	5	140209490	-10.94279238	7.12E-23	-15.85	1.15E-49	-7.764908396	5.11E-13	1.87E-06
rs9270671	6	32566549	cg10632894	6	32552453	5.450316519	1.25E-07	-19.2	2.35E-68	-8.15004385	4.99E-14	1.87E-06
rs3114896	16	89393562	cg05504729	16	89399490	-9.986184742	7.30E-20	10.7	4.13E-25	-4.625705473	6.93E-06	1.87E-06
rs1475120	6	105389953	cg14246568	6	105388153	9.848922969	1.94E-19	-8.675	2.13E-17	-4.581383499	8.40E-06	1.87E-06
rs34739010	3	52766122	cg18487916	3	52748469	11.52260951	9.65E-25	25.55	7.88E-107	12.42679325	2.86E-26	1.87E-06
rs11780221	8	143748215	cg10596483	8	143751796	-5.550036882	7.54E-08	9.085	7.36E-19	5.742103273	3.70E-08	1.90E-06
rs7732179	5	140199039	cg21887309	5	140209490	7.440560628	1.78E-12	-15.11	8.60E-46	-6.708898685	2.24E-10	1.90E-06
rs2167505	8	1033877	cg04851639	8	1020857	-11.71669957	2.26E-25	-21.54	3.29E-82	-8.031839902	1.03E-13	1.90E-06
rs4349181	17	2040963	cg16513277	17	2031491	-12.21688799	5.18E-27	-15	3.17E-45	-6.042378252	7.98E-09	1.90E-06
rs6925606	6	27357456	cg03503812	6	27357539	5.844335794	1.65E-08	16.34	2.68E-52	8.279349825	2.26E-14	1.90E-06
rs73057994	19	50091273	cg21913888	19	50084626	5.74640127	2.75E-08	16.96	1.22E-55	6.477024786	7.96E-10	1.91E-06
rs75473868	6	43352623	cg26312998	6	43337775	11.43623336	1.84E-24	19.4	1.64E-69	6.487538203	7.52E-10	1.92E-06
rs750529	8	143744877	cg10596483	8	143751796	-5.33794438	2.18E-07	9.085	7.36E-19	5.742103273	3.70E-08	1.92E-06
rs3806844	5	140206263	cg21887309	5	140209490	-8.045076919	3.96E-14	-15.75	4.04E-49	-7.246386697	1.07E-11	1.92E-06
rs3744113	17	17748645	cg01538166	17	17743987	5.032748832	9.49E-07	8.392	2.04E-16	4.543081062	9.89E-06	1.92E-06
rs7636227	3	52566682	cg07507251	3	52567010	-8.542863945	1.53E-15	-22.01	5.32E-85	-10.25931528	6.80E-20	1.93E-06
rs4141841	5	140203432	cg21887309	5	140209490	-8.0953429	2.87E-14	-15.75	4.04E-49	-7.246386697	1.07E-11	1.93E-06
rs10223116	5	140192643	cg21887309	5	140209490	6.508037629	4.40E-10	-15.25	1.73E-46	-6.823805497	1.18E-10	1.93E-06
rs10050455	5	140204650	cg21887309	5	140209490	-8.0953429	2.87E-14	-15.54	5.05E-48	-7.246386697	1.07E-11	1.94E-06
rs10037757	5	140197222	cg21887309	5	140209490	6.508037629	4.40E-10	-15.25	1.73E-46	-6.823805497	1.18E-10	1.95E-06
rs76658194	6	43357601	cg26312998	6	43337775	11.31655679	4.49E-24	19.4	1.64E-69	6.487538203	7.52E-10	1.95E-06
rs9461656	6	31161255	cg17964422	6	31165599	7.790526647	2.01E-13	7.264	8.61E-13	8.293348691	2.07E-14	1.96E-06
rs9461655	6	31161168	cg17964422	6	31165599	7.516032379	1.12E-12	7.264	8.61E-13	8.293348691	2.07E-14	1.97E-06
rs9500878	6	31159291	cg17964422	6	31165599	7.880253984	1.14E-13	7.264	8.61E-13	8.293348691	2.07E-14	1.97E-06
rs4129126	16	89561475	cg07924503	16	89573631	6.966413565	3.11E-11	9.144	4.50E-19	4.942008855	1.70E-06	1.98E-06
rs141740003	6	43355396	cg26312998	6	43337775	11.31655679	4.49E-24	19.4	1.64E-69	6.487538203	7.52E-10	2.01E-06
rs2641443	17	2036162	cg16513277	17	2031491	-13.91563457	1.13E-32	-14.81	3.06E-44	-5.903708488	1.63E-08	2.02E-06
rs4808937	19	19398005	cg01262667	19	19385393	27.77778991	6.22E-77	8.95	2.26E-18	7.39547802	4.53E-12	2.03E-06
rs6885319	5	140200611	cg21887309	5	140209490	-11.10719518	2.12E-23	-15.85	1.15E-49	-7.764908396	5.11E-13	2.03E-06
rs4808938	19	19401218	cg01262667	19	19385393	27.77778991	6.22E-77	8.95	2.26E-18	7.39547802	4.53E-12	2.03E-06
rs9263873	6	31170713	cg04710276	6	31164994	5.909498236	1.17E-08	15.47	1.25E-47	7.725814405	6.46E-13	2.05E-06
rs2984941	17	2031543	cg16513277	17	2031491	-13.08931626	6.63E-30	-13.7	1.08E-38	-6.071448278	6.86E-09	2.06E-06
rs8077597	17	2043818	cg16513277	17	2031491	-13.678463	7.08E-32	-14.81	3.06E-44	-5.903708488	1.63E-08	2.08E-06
rs13081028	3	52555316	cg07507251	3	52567010	-8.02396041	4.54E-14	-21.86	4.05E-84	-10.01237915	3.49E-19	2.08E-06
rs9263872	6	31170608	cg04710276	6	31164994	6.510472014	4.34E-10	15.51	7.27E-48	7.725814405	6.46E-13	2.09E-06
rs11167609	5	140200426	cg21887309	5	140209490	-11.10719518	2.12E-23	-15.85	1.15E-49	-7.3842568	4.83E-12	2.09E-06
rs2336696	8	1033802	cg04851639	8	1020857	-11.71669957	2.26E-25	-21.54	3.29E-82	-8.031839902	1.03E-13	2.10E-06
rs10060640	5	140211226	cg21887309	5	140209490	-7.438789072	1.80E-12	-15.75	4.04E-49	-7.220830379	1.24E-11	2.12E-06
rs2965946	16	89516612	cg26536240	16	89509760	-11.4949526	1.19E-24	-17.36	6.72E-58	-10.30389394	5.06E-20	2.12E-06
rs2079929	3	52765646	cg18487916	3	52748469	11.52260951	9.65E-25	25.55	7.88E-107	12.42679325	2.86E-26	2.12E-06
rs3733041	3	52731598	cg18487916	3	52748469	11.52260951	9.65E-25	25.55	7.88E-107	12.42679325	2.86E-26	2.13E-06
rs6445534	3	52743384	cg18487916	3	52748469	11.52260951	9.65E-25	25.55	7.88E-107	12.42679325	2.86E-26	2.13E-06
rs3868075	6	31167815	cg04710276	6	31164994	7.104844663	1.36E-11	15.5	7.82E-48	7.95170891	1.67E-13	2.14E-06
rs7254927	19	19404786	cg01262667	19	19385393	27.77778991	6.22E-77	8.95	2.26E-18	7.39547802	4.53E-12	2.15E-06
rs5751220	22	42516205	cg04692870	22	42525206	5.042995774	9.04E-07	12.89	8.82E-35	5.068256212	9.56E-07	2.15E-06
rs9501077	6	31167512	cg04710276	6	31164994	7.104844663	1.36E-11	15.5	7.82E-48	7.95170891	1.67E-13	2.16E-06
rs3755798	3	52741160	cg18487916	3	52748469	11.52260951	9.65E-25	25.55	7.88E-107	12.42679325	2.86E-26	2.16E-06
rs10209020	2	27980944	cg20518572	2	27988785	7.410805492	2.14E-12	9.811	1.40E-21	5.192294286	5.37E-07	2.16E-06
rs9677663	2	27972445	cg20518572	2	27988785	6.098268921	4.26E-09	9.811	1.40E-21	4.7650968	3.77E-06	2.16E-06
rs6547796	2	27975394	cg20518572	2	27988785	6.265476155	1.71E-09	9.811	1.40E-21	4.7650968	3.77E-06	2.17E-06
rs9270668	6	32566308	cg10632894	6	32552453	5.450316519	1.25E-07	-19.58	1.59E-70	-8.15004385	4.99E-14	2.17E-06
rs7792	16	58554141	cg05725404	16	58534157	7.170557804	9.20E-12	13.62	2.76E-38	7.145502181	1.92E-11	2.19E-06
rs12635140	3	52738165	cg18487916	3	52748469	12.36322542	1.71E-27	25.68	1.14E-107	12.42679325	2.86E-26	2.20E-06
rs9907384	17	2045375	cg16513277	17	2031491	-10.93373046	7.62E-23	-14.77	4.98E-44	-5.812059297	2.60E-08	2.25E-06
rs9404982	6	31166539	cg04710276	6	31164994	7.104844663	1.36E-11	15.5	7.82E-48	7.95170891	1.67E-13	2.25E-06
rs17603787	8	8161687	cg15741354	8	8146129	11.37798523	2.84E-24	7.67	4.77E-14	13.33719348	5.44E-29	2.26E-06
rs2336880	5	139063728	cg10680621	5	139069449	-8.263473484	9.63E-15	16.65	6.02E-54	9.83089399	1.15E-18	2.27E-06
rs314281	6	105400605	cg14246568	6	105388153	9.884071641	1.51E-19	-8.675	2.13E-17	-4.581383499	8.40E-06	2.28E-06
rs7459630	8	143738585	cg10596483	8	143751796	-5.238743595	3.54E-07	9.085	7.36E-19	5.742103273	3.70E-08	2.30E-06
rs11083979	19	50096144	cg21913888	19	50084626	6.114843402	3.89E-09	18.53	1.80E-64	7.671794059	8.91E-13	2.32E-06
rs4736365	8	143742197	cg10596483	8	143751796	-5.33794438	2.18E-07	9.085	7.36E-19	5.742103273	3.70E-08	2.37E-06
rs7002932	8	143738816	cg10596483	8	143751796	-5.33794438	2.18E-07	9.085	7.36E-19	5.742103273	3.70E-08	2.37E-06
rs4266629	8	143736635	cg10596483	8	143751796	-5.33794438	2.18E-07	9.085	7.36E-19	5.882344768	1.82E-08	2.38E-06
rs2288920	19	50091798	cg21913888	19	50084626	5.730760187	2.99E-08	17.04	4.14E-56	6.492535861	7.32E-10	2.40E-06
rs9913789	17	2050445	cg16513277	17	2031491	-10.68951705	4.56E-22	-14.77	4.98E-44	-5.75368763	3.49E-08	2.40E-06
rs3735994	8	143742683	cg10596483	8	143751796	-5.33794438	2.18E-07	9.085	7.36E-19	5.742103273	3.70E-08	2.42E-06
rs2249741	6	31240712	cg10409680	6	31239320	-5.559460342	7.19E-08	-14.39	4.22E-42	-6.510431719	6.64E-10	2.43E-06
rs9468891	6	31167170	cg04710276	6	31164994	7.104844663	1.36E-11	15.5	7.82E-48	7.95170891	1.67E-13	2.43E-06
rs2074303	19	19381755	cg01262667	19	19385393	28.1641644	4.90E-78	8.934	2.59E-18	7.350152342	5.89E-12	2.43E-06
rs11263861	1	36628033	cg11293241	1	36642995	7.837482824	1.49E-13	20.21	2.89E-74	7.118362913	2.24E-11	2.43E-06
rs61833914	1	243440047	cg05567236	1	243420065	4.814216568	2.62E-06	9.763	2.15E-21	7.475773102	2.83E-12	2.45E-06
rs2074299	19	19380646	cg01262667	19	19385393	27.78846088	5.80E-77	8.934	2.59E-18	7.350152342	5.89E-12	2.45E-06
rs272827	1	36627191	cg11293241	1	36642995	5.075116841	7.76E-07	20.18	4.52E-74	6.655056028	3.01E-10	2.45E-06
rs2074296	19	19373689	cg01262667	19	19385393	13.53703675	2.11E-31	8.907	3.23E-18	6.933896046	6.38E-11	2.48E-06
rs4297023	8	143733307	cg10596483	8	143751796	-5.540718471	7.90E-08	9.085	7.36E-19	5.970886156	1.16E-08	2.48E-06
rs735273	19	19385411	cg01262667	19	19385393	28.1641644	4.90E-78	8.934	2.59E-18	7.350152342	5.89E-12	2.52E-06
rs795047	1	36637708	cg11293241	1	36642995	7.254231181	5.55E-12	20.1	1.38E-73	7.986890896	1.35E-13	2.52E-06
rs6988393	8	143740596	cg10596483	8	143751796	5.157860623	5.23E-07	9.085	7.36E-19	5.742103273	3.70E-08	2.53E-06
rs10419245	19	19383755	cg01262667	19	19385393	27.78986425	5.74E-77	8.934	2.59E-18	7.350152342	5.89E-12	2.54E-06
rs2413671	22	42511825	cg04692870	22	42525206	6.114334736	3.90E-09	12.74	4.18E-34	5.38165186	2.18E-07	2.54E-06
rs2301784	19	19390749	cg01262667	19	19385393	27.7792828	6.16E-77	8.934	2.59E-18	7.16125025	1.75E-11	2.59E-06
rs6511026	19	19391402	cg01262667	19	19385393	27.7792828	6.16E-77	8.934	2.59E-18	7.16125025	1.75E-11	2.60E-06
rs2164885	3	52731269	cg18487916	3	52748469	11.52260951	9.65E-25	25.55	7.88E-107	12.42679325	2.86E-26	2.60E-06
rs2413670	22	42511822	cg04692870	22	42525206	6.114334736	3.90E-09	12.74	4.18E-34	5.38165186	2.18E-07	2.61E-06
rs3806843	5	140212538	cg21887309	5	140209490	-10.55675645	1.20E-21	-14.91	9.88E-45	-7.751242083	5.55E-13	2.61E-06
rs8103496	19	19386015	cg01262667	19	19385393	27.7792828	6.16E-77	8.934	2.59E-18	7.350152342	5.89E-12	2.62E-06
rs11882123	19	19386339	cg01262667	19	19385393	27.7792828	6.16E-77	8.934	2.59E-18	7.350152342	5.89E-12	2.62E-06
rs6778735	3	52565100	cg07507251	3	52567010	-6.718714057	1.32E-10	-22.01	5.32E-85	-10.20727447	9.61E-20	2.62E-06
rs8101938	19	19390497	cg01262667	19	19385393	27.7792828	6.16E-77	8.934	2.59E-18	7.16125025	1.75E-11	2.63E-06
rs3770752	2	37576136	cg20091297	2	37572423	9.020906976	6.14E-17	11.48	1.94E-28	9.473075212	1.19E-17	2.63E-06
rs9270678	6	32566686	cg10632894	6	32552453	5.531319925	8.29E-08	-19.58	1.48E-70	-8.15004385	4.99E-14	2.63E-06
rs7762933	6	31162520	cg04710276	6	31164994	7.104844663	1.36E-11	15.5	7.82E-48	7.95170891	1.67E-13	2.63E-06
rs4713446	6	31162839	cg04710276	6	31164994	7.104844663	1.36E-11	15.5	7.82E-48	7.95170891	1.67E-13	2.65E-06
rs10201247	2	27974971	cg20518572	2	27988785	6.265476155	1.71E-09	9.811	1.40E-21	4.7650968	3.77E-06	2.67E-06
rs9270724	6	32567820	cg10632894	6	32552453	5.455348124	1.21E-07	-19.78	1.01E-71	-8.15004385	4.99E-14	2.71E-06
rs2017964	19	19387149	cg01262667	19	19385393	27.76751731	6.65E-77	8.934	2.59E-18	7.350152342	5.89E-12	2.71E-06
rs5758587	22	42517636	cg04692870	22	42525206	6.106735232	4.06E-09	12.84	1.44E-34	5.188825126	5.45E-07	2.72E-06
rs9720653	8	143731939	cg10596483	8	143751796	5.261846615	3.16E-07	9.085	7.36E-19	5.970886156	1.16E-08	2.73E-06
rs2413668	22	42505841	cg04692870	22	42525206	5.96976312	8.49E-09	12.84	1.44E-34	5.188825126	5.45E-07	2.74E-06
rs6884562	5	140216884	cg21887309	5	140209490	-10.34849692	5.43E-21	-15.99	2.00E-50	-7.567281407	1.65E-12	2.76E-06
rs13265663	8	143732255	cg10596483	8	143751796	-5.540718471	7.90E-08	9.085	7.36E-19	5.970886156	1.16E-08	2.79E-06
rs4711259	6	31161176	cg04710276	6	31164994	7.104844663	1.36E-11	15.5	7.82E-48	7.95170891	1.67E-13	2.80E-06
rs3828802	6	32636073	cg27196273	6	32632992	-10.74515315	3.04E-22	-17.82	1.95E-60	-10.40948184	2.51E-20	2.83E-06
rs3756334	5	140213796	cg21887309	5	140209490	-10.4256692	3.11E-21	-15.85	1.16E-49	-7.681062837	8.43E-13	2.88E-06
rs4713443	6	31155539	cg04710276	6	31164994	7.098300097	1.42E-11	15.45	1.47E-47	7.95170891	1.67E-13	2.89E-06
rs11643057	16	4544505	cg14951292	16	4525986	-8.740666422	4.09E-16	-20.93	1.69E-78	-15.38625074	4.14E-35	2.91E-06
rs56763414	6	26286468	cg13736514	6	26305472	-13.21321552	2.56E-30	-18.06	8.66E-62	-9.266869609	4.49E-17	2.93E-06
rs9358926	6	26323132	cg13736514	6	26305472	-13.22901272	2.27E-30	-17.95	3.48E-61	-9.266869609	4.49E-17	2.94E-06
rs4341046	6	32567880	cg10632894	6	32552453	5.502512424	9.59E-08	-19.58	1.48E-70	-8.15004385	4.99E-14	2.96E-06
rs7710794	5	140209467	cg21887309	5	140209490	-11.0415316	3.44E-23	-15.85	1.15E-49	-7.764908396	5.11E-13	2.97E-06
rs34510678	5	139064835	cg10680621	5	139069449	-8.111300474	2.59E-14	16.65	6.02E-54	9.83089399	1.15E-18	2.98E-06
rs10946810	6	26288055	cg13736514	6	26305472	-13.22901272	2.27E-30	-18.06	8.66E-62	-9.198601502	6.96E-17	2.98E-06
rs12598856	16	30029548	cg06015834	16	30021696	-9.395912325	4.65E-18	-16.05	9.88E-51	-5.91020463	1.58E-08	3.01E-06
rs4518642	8	143737396	cg10596483	8	143751796	-5.337414712	2.18E-07	9.115	5.72E-19	5.742103273	3.70E-08	3.05E-06
rs5758589	22	42518382	cg04692870	22	42525206	6.096836891	4.29E-09	12.74	4.43E-34	5.38165186	2.18E-07	3.08E-06
rs9358925	6	26322768	cg13736514	6	26305472	-11.53673874	8.69E-25	-17.75	4.54E-60	-8.135364107	5.46E-14	3.08E-06
rs10053586	5	140210760	cg21887309	5	140209490	7.472896498	1.46E-12	-15.63	1.75E-48	-6.577396799	4.61E-10	3.09E-06
rs2893820	6	26295686	cg13736514	6	26305472	-11.53673874	8.69E-25	-17.91	6.29E-61	-8.135364107	5.46E-14	3.10E-06
rs4713447	6	31162963	cg04710276	6	31164994	7.104844663	1.36E-11	15.5	7.82E-48	7.95170891	1.67E-13	3.11E-06
rs3745474	19	50086806	cg21913888	19	50084626	5.669314708	4.10E-08	17.18	7.48E-57	6.792467582	1.41E-10	3.15E-06
rs3607	16	58552921	cg05725404	16	58534157	6.871873932	5.42E-11	13.55	5.79E-38	7.873847657	2.66E-13	3.16E-06
rs7755428	6	31158385	cg04710276	6	31164994	7.107625852	1.34E-11	15.5	7.82E-48	7.95170891	1.67E-13	3.16E-06
rs9270714	6	32567488	cg10632894	6	32552453	5.519043187	8.82E-08	-19.31	5.62E-69	-8.15004385	4.99E-14	3.20E-06
rs10038174	5	140210616	cg21887309	5	140209490	-10.85317096	1.38E-22	-15.85	1.15E-49	-7.764908396	5.11E-13	3.21E-06
rs9358924	6	26322473	cg13736514	6	26305472	-13.22901272	2.27E-30	-17.9	6.67E-61	-8.75402376	1.18E-15	3.22E-06
rs37035	16	58553164	cg05725404	16	58534157	6.871873932	5.42E-11	13.54	6.81E-38	7.873847657	2.66E-13	3.25E-06
rs3887152	6	31176335	cg04710276	6	31164994	5.950927219	9.39E-09	7.569	9.92E-14	6.752113046	1.76E-10	3.30E-06
rs4713444	6	31155548	cg04710276	6	31164994	7.098300097	1.42E-11	15.45	1.47E-47	7.95170891	1.67E-13	3.31E-06
rs1784223	11	65380248	cg25302603	11	65392829	10.77984545	2.36E-22	6.599	7.36E-11	6.576682149	4.63E-10	3.32E-06
rs17608582	6	26318799	cg13736514	6	26305472	-11.53673874	8.69E-25	-17.75	4.54E-60	-8.135364107	5.46E-14	3.34E-06
rs2269873	19	19392401	cg01262667	19	19385393	27.7792828	6.16E-77	8.934	2.59E-18	7.427378568	3.76E-12	3.34E-06
rs10950503	7	2039594	cg02951883	7	2050386	-8.116492783	2.50E-14	9.031	1.15E-18	4.617542109	7.18E-06	3.36E-06
rs12660432	6	26317384	cg13736514	6	26305472	-11.53673874	8.69E-25	-17.75	4.54E-60	-8.227260866	3.11E-14	3.38E-06
rs9379845	6	26291601	cg13736514	6	26305472	-13.22901272	2.27E-30	-18.06	8.66E-62	-9.266869609	4.49E-17	3.40E-06
rs6908402	6	26293014	cg13736514	6	26305472	-9.674719785	6.62E-19	-18.17	1.89E-62	-8.998636704	2.50E-16	3.41E-06
rs5875101	6	26298636	cg13736514	6	26305472	-11.39692785	2.47E-24	-17.67	1.35E-59	-7.883591398	2.51E-13	3.45E-06
rs9366648	6	26306282	cg13736514	6	26305472	-11.53673874	8.69E-25	-17.86	1.14E-60	-7.883591398	2.51E-13	3.50E-06
rs7551345	1	31831870	cg07110043	1	31846397	-8.331493773	6.17E-15	-15.03	2.34E-45	-5.704187571	4.48E-08	3.51E-06
rs61324092	6	26297392	cg13736514	6	26305472	-11.53673874	8.69E-25	-17.91	6.29E-61	-7.883591398	2.51E-13	3.52E-06
rs9379846	6	26314238	cg13736514	6	26305472	-11.53673874	8.69E-25	-17.86	1.14E-60	-7.883591398	2.51E-13	3.52E-06
rs7651736	3	136760598	cg21827317	3	136751795	7.038264892	2.03E-11	21.44	1.34E-81	6.873964263	8.93E-11	3.59E-06
rs1987244	6	26298538	cg13736514	6	26305472	-11.53673874	8.69E-25	-17.91	6.29E-61	-7.883591398	2.51E-13	3.61E-06
rs9270622	6	32565329	cg10632894	6	32552453	5.219975486	3.87E-07	-19.59	1.35E-70	-8.15004385	4.99E-14	3.71E-06
rs6901629	6	27347808	cg03503812	6	27357539	5.565554811	6.97E-08	16.34	2.68E-52	8.251659298	2.68E-14	3.71E-06
rs272811	1	36634414	cg11293241	1	36642995	5.088245229	7.29E-07	20.05	2.59E-73	6.655056028	3.01E-10	3.82E-06
rs13436896	5	139067098	cg10680621	5	139069449	-8.042202687	4.04E-14	16.65	6.02E-54	9.627649926	4.34E-18	3.86E-06
rs9270594	6	32561526	cg10632894	6	32552453	5.370333641	1.85E-07	-18.93	8.69E-67	-8.15004385	4.99E-14	3.90E-06
rs1883213	6	26303178	cg13736514	6	26305472	-11.53673874	8.69E-25	-17.86	1.14E-60	-8.135364107	5.46E-14	3.91E-06
rs9270824	6	32570055	cg10632894	6	32552453	5.531967287	8.26E-08	-19.15	5.08E-68	-8.204554346	3.58E-14	3.93E-06
rs8007274	14	35512218	cg24733384	14	35516283	6.039677062	5.84E-09	11.31	1.04E-27	7.189756649	1.49E-11	4.02E-06
rs3795432	1	31829873	cg07110043	1	31846397	-8.350543962	5.45E-15	-15.03	2.34E-45	-5.704187571	4.48E-08	4.08E-06
rs9270723	6	32567798	cg10632894	6	32552453	5.455348124	1.21E-07	-19.78	1.01E-71	-8.15004385	4.99E-14	4.12E-06
rs7204624	16	4459834	cg03299479	16	4470005	12.76684011	7.85E-29	24.79	3.88E-102	12.49186049	1.83E-26	4.18E-06
rs3760707	19	50084454	cg21913888	19	50084626	5.707809773	3.36E-08	17.18	7.48E-57	6.792467582	1.41E-10	4.19E-06
rs61534839	6	26305623	cg13736514	6	26305472	-13.22901272	2.27E-30	-18.01	1.67E-61	-8.934029712	3.77E-16	4.20E-06
rs5751216	22	42508937	cg04692870	22	42525206	6.114334736	3.90E-09	12.74	4.06E-34	5.38165186	2.18E-07	4.21E-06
rs725575	6	26301919	cg13736514	6	26305472	-11.53673874	8.69E-25	-17.91	6.29E-61	-7.883591398	2.51E-13	4.26E-06
rs62394764	6	26305503	cg13736514	6	26305472	-11.53673874	8.69E-25	-17.86	1.14E-60	-7.883591398	2.51E-13	4.34E-06
rs7205189	16	4460114	cg03299479	16	4470005	12.80116046	6.04E-29	24.79	3.88E-102	12.49186049	1.83E-26	4.34E-06
rs1611069	16	58554154	cg05725404	16	58534157	6.886137659	4.98E-11	13.55	5.79E-38	7.873847657	2.66E-13	4.37E-06
rs5012374	6	26298640	cg13736514	6	26305472	-11.53673874	8.69E-25	-17.67	1.35E-59	-7.883591398	2.51E-13	4.39E-06
rs9270716	6	32567502	cg10632894	6	32552453	5.519043187	8.82E-08	-19.19	2.96E-68	-8.15004385	4.99E-14	4.40E-06
rs12416687	10	104629011	cg08772003	10	104629869	4.96229236	1.32E-06	-25.55	7.47E-107	-7.18578891	1.52E-11	4.42E-06
rs9929475	16	4540885	cg08322289	16	4525918	-9.099386494	3.59E-17	-14.96	5.30E-45	-7.19043967	1.48E-11	4.45E-06
rs7121067	11	63689879	cg04850017	11	63683019	-8.300955669	7.54E-15	-40.36	2.21E-198	-19.19682866	3.54E-46	4.49E-06
rs12462756	19	50098423	cg21913888	19	50084626	6.080838039	4.68E-09	16.97	9.67E-56	6.492535861	7.32E-10	4.66E-06
rs9358918	6	26286744	cg13736514	6	26305472	-9.982106503	7.52E-20	-17.95	3.76E-61	-8.751302141	1.20E-15	4.66E-06
rs13179952	5	139070573	cg10513866	5	139070639	14.37247591	3.28E-34	7.843	1.34E-14	5.400805442	1.99E-07	4.67E-06
rs4822088	22	42470589	cg25954441	22	42475561	6.566308977	3.16E-10	7.351	4.68E-13	9.785816542	1.54E-18	4.70E-06
rs9270845	6	32570571	cg10632894	6	32552453	5.797981253	2.10E-08	-19.32	5.25E-69	-8.204554346	3.58E-14	4.72E-06
rs34617871	2	172552343	cg02324737	2	172543905	-8.316600637	6.81E-15	-18.55	1.46E-64	-8.156884592	4.79E-14	4.72E-06
rs168671	16	58563838	cg02549819	16	58548995	-6.259732911	1.76E-09	-9.438	3.69E-20	-4.991444484	1.36E-06	4.78E-06
rs12547181	8	1035601	cg04851639	8	1020857	-11.49293247	1.21E-24	-21.38	3.08E-81	-7.591986583	1.43E-12	4.82E-06
rs3806842	5	140212676	cg26465581	5	140221106	-6.756147542	1.06E-10	7.103	2.61E-12	5.096908773	8.38E-07	4.83E-06
rs4075330	22	50303249	cg22709217	22	50311962	-9.314784767	8.16E-18	-29.52	1.02E-131	10.41859918	2.36E-20	4.84E-06
rs2844619	6	31242223	cg10409680	6	31239320	-8.550541572	1.46E-15	-20.47	9.23E-76	-12.06368923	3.45E-25	4.97E-06
rs37059	16	58564864	cg02549819	16	58548995	-6.15721635	3.09E-09	-9.438	3.69E-20	-4.991444484	1.36E-06	4.98E-06
rs9827066	3	136752653	cg21827317	3	136751795	-23.67152311	1.05E-64	-34.76	1.98E-164	-10.71142076	3.33E-21	4.99E-06
rs11231640	11	63691049	cg04850017	11	63683019	8.475493266	2.39E-15	-39.96	5.28E-196	-21.05390417	2.46E-51	5.06E-06
rs4912755	5	139070651	cg10513866	5	139070639	14.37247591	3.28E-34	7.843	1.34E-14	5.400805442	1.99E-07	5.10E-06
rs2701944	8	1034525	cg04851639	8	1020857	-16.56601315	1.29E-41	-21.51	5.52E-82	-7.896599081	2.32E-13	5.11E-06
rs1787034	11	65382564	cg25302603	11	65392829	10.36008475	5.00E-21	6.599	7.36E-11	6.604893634	3.97E-10	5.14E-06
rs12662076	6	27363137	cg03503812	6	27357539	5.844335794	1.65E-08	16.3	4.72E-52	8.279349825	2.26E-14	5.23E-06
rs754694	3	136752551	cg21827317	3	136751795	-23.58199059	1.98E-64	-34.76	1.98E-164	-10.71142076	3.33E-21	5.25E-06
rs55939215	16	4541390	cg08322289	16	4525918	-9.17201535	2.18E-17	-14.96	5.30E-45	-7.402203714	4.35E-12	5.25E-06
rs57026899	1	115618781	cg09811183	1	115631515	11.18431431	1.20E-23	18.99	3.96E-67	7.883234682	2.52E-13	5.31E-06
rs570098	11	63787389	cg27373749	11	63775612	8.359944076	5.12E-15	-11.35	6.97E-28	-5.018226202	1.20E-06	5.40E-06
rs904612	5	139070952	cg10513866	5	139070639	12.79972589	6.11E-29	7.866	1.13E-14	5.326027327	2.85E-07	5.51E-06
rs4327844	8	143733540	cg10596483	8	143751796	5.354813457	2.00E-07	9.085	7.36E-19	5.970886156	1.16E-08	5.52E-06
rs9270650	6	32565854	cg10632894	6	32552453	5.388715415	1.69E-07	-19.54	2.59E-70	-8.15004385	4.99E-14	5.53E-06
rs4785968	16	4535307	cg14951292	16	4525986	-11.66442507	3.34E-25	-21.33	6.00E-81	-19.68012575	1.55E-47	5.55E-06
rs4912756	5	139070780	cg10513866	5	139070639	12.77222384	7.54E-29	7.843	1.34E-14	5.326027327	2.85E-07	5.63E-06
rs9270694	6	32567024	cg10632894	6	32552453	5.408699996	1.53E-07	-19.15	5.11E-68	-8.15004385	4.99E-14	5.64E-06
rs356433	5	139071193	cg10513866	5	139070639	12.21070302	5.43E-27	7.81	1.71E-14	5.424910975	1.77E-07	5.71E-06
rs10067965	5	139071353	cg10513866	5	139070639	14.10462758	2.62E-33	7.866	1.13E-14	5.400805442	1.99E-07	5.71E-06
rs7223910	17	19982768	cg24566615	17	19989115	-5.624370482	5.16E-08	-9.455	3.16E-20	-9.341879857	2.77E-17	5.74E-06
rs7219770	17	19982761	cg24566615	17	19989115	-5.606241389	5.66E-08	-9.455	3.16E-20	-9.341879857	2.77E-17	5.74E-06
rs1152795	14	99714757	cg10515131	14	99708008	4.911418766	1.67E-06	-8.489	9.42E-17	6.277962249	2.32E-09	5.76E-06
rs7640951	3	136746678	cg21827317	3	136751795	-15.9507052	1.54E-39	-30.78	1.20E-139	-8.954976172	3.30E-16	5.76E-06
rs35220148	8	1027602	cg04851639	8	1020857	-10.46303657	2.37E-21	-22.04	3.46E-85	-7.39489011	4.54E-12	5.78E-06
rs8051695	16	4536621	cg14951292	16	4525986	-11.66442507	3.34E-25	-21.33	6.00E-81	-19.68012575	1.55E-47	5.78E-06
rs9616204	22	50303530	cg22709217	22	50311962	-13.20078604	2.81E-30	-29.27	3.77E-130	10.45332275	1.87E-20	5.85E-06
rs9616368	22	50303533	cg22709217	22	50311962	-13.20078604	2.81E-30	-29.27	3.77E-130	10.45332275	1.87E-20	5.86E-06
rs13154510	5	139071301	cg10513866	5	139070639	12.52037217	5.16E-28	7.866	1.13E-14	5.326027327	2.85E-07	5.88E-06
rs6439677	3	136748808	cg21827317	3	136751795	20.25673836	7.23E-54	-34.23	3.59E-161	-10.42096695	2.32E-20	5.96E-06
rs6433311	2	172549248	cg02324737	2	172543905	-10.54869797	1.27E-21	-18.63	4.98E-65	-8.094532117	7.00E-14	6.02E-06
rs6757773	2	172549630	cg02324737	2	172543905	-10.3313395	6.15E-21	-18.66	3.25E-65	-8.094532117	7.00E-14	6.09E-06
rs900948	3	136751526	cg21827317	3	136751795	-25.43887393	4.42E-70	-34.76	1.98E-164	-11.55104819	1.14E-23	6.13E-06
rs2600488	8	1021266	cg04851639	8	1020857	-12.74418084	9.34E-29	-23.05	2.38E-91	-8.007435789	1.19E-13	6.16E-06
rs35134698	8	1035439	cg04851639	8	1020857	-11.19352265	1.12E-23	-21.51	5.52E-82	-7.591986583	1.43E-12	6.16E-06
rs12185567	2	172560729	cg02324737	2	172543905	-8.757818689	3.64E-16	-18.59	7.61E-65	-7.787981678	4.46E-13	6.27E-06
rs8053770	16	4539030	cg14951292	16	4525986	-11.66442507	3.34E-25	-21.33	6.00E-81	-19.68012575	1.55E-47	6.29E-06
rs7703195	5	139071632	cg10513866	5	139070639	12.47182507	7.46E-28	7.866	1.13E-14	5.326027327	2.85E-07	6.29E-06
rs4949391	1	31833706	cg07110043	1	31846397	-8.350543962	5.45E-15	-15.12	7.62E-46	-5.704187571	4.48E-08	6.30E-06
rs10166548	2	172861456	cg21435375	2	172878103	-5.351681562	2.03E-07	-8.672	2.20E-17	-6.715891853	2.15E-10	6.35E-06
rs12130654	1	115626392	cg09811183	1	115631515	14.92705347	4.41E-36	24.91	7.78E-103	8.805612829	8.49E-16	6.37E-06
rs9270732	6	32568018	cg10632894	6	32552453	5.634647959	4.90E-08	-19.78	1.01E-71	-8.15004385	4.99E-14	6.40E-06
rs9379842	6	26289310	cg13736514	6	26305472	-10.58995772	9.43E-22	-17.95	3.76E-61	-8.676512966	1.91E-15	6.41E-06
rs57725522	14	35505520	cg24733384	14	35516283	5.491065727	1.02E-07	11.63	4.33E-29	7.059972323	3.13E-11	6.47E-06
rs6766766	3	136753849	cg21827317	3	136751795	-25.28407502	1.29E-69	-34.76	1.98E-164	-11.57514091	9.68E-24	6.53E-06
rs7646307	3	136753622	cg21827317	3	136751795	-26.00686618	9.00E-72	-34.76	1.98E-164	-11.57514091	9.68E-24	6.57E-06
rs9616367	22	50303515	cg22709217	22	50311962	-13.20078604	2.81E-30	-28.63	3.63E-126	10.45332275	1.87E-20	6.61E-06
rs9270808	6	32569607	cg10632894	6	32552453	5.616064573	5.39E-08	-19.39	2.08E-69	-8.15004385	4.99E-14	6.64E-06
rs1205259	11	65392695	cg25302603	11	65392829	11.40366247	2.35E-24	6.8	1.99E-11	6.457352625	8.86E-10	6.66E-06
rs2293968	9	131587240	cg14439753	9	131578024	10.09561904	3.34E-20	-9.974	3.26E-22	-9.08920817	1.40E-16	6.69E-06
rs7799807	7	1868092	cg11601967	7	1886391	16.56488742	1.31E-41	-22.74	1.93E-89	-9.853578625	9.91E-19	6.77E-06
rs1682366	3	136738640	cg21827317	3	136751795	-18.49134082	4.64E-48	-30.63	1.12E-138	-9.821492712	1.22E-18	6.85E-06
rs2123056	8	1033366	cg04851639	8	1020857	-15.46415779	6.77E-38	-21.49	6.57E-82	-7.896599081	2.32E-13	6.89E-06
rs2082481	19	50151226	cg09250473	19	50168907	8.029361123	4.38E-14	12.44	1.07E-32	4.774996848	3.61E-06	7.01E-06
rs900949	3	136751674	cg21827317	3	136751795	-26.51554721	2.85E-73	-34.76	1.98E-164	-11.39061081	3.39E-23	7.02E-06
rs7517314	1	31861187	cg07110043	1	31846397	-8.258672419	9.94E-15	-15	3.39E-45	-5.497660117	1.24E-07	7.08E-06
rs34687290	1	31857332	cg07110043	1	31846397	-8.306242675	7.28E-15	-15	3.39E-45	-5.497660117	1.24E-07	7.11E-06
rs6766858	3	136753876	cg21827317	3	136751795	-24.7482898	5.32E-68	-34.76	1.98E-164	-11.57514091	9.68E-24	7.14E-06
rs9270754	6	32568471	cg10632894	6	32552453	5.781741945	2.29E-08	-19.58	1.48E-70	-8.15004385	4.99E-14	7.18E-06
rs63332362	3	136739387	cg21827317	3	136751795	-15.79615053	5.12E-39	-30.78	1.20E-139	-9.118518776	1.16E-16	7.23E-06
rs9270809	6	32569608	cg10632894	6	32552453	5.616064573	5.39E-08	-19.39	2.08E-69	-8.15004385	4.99E-14	7.23E-06
rs11076831	16	4460133	cg03299479	16	4470005	12.23791633	4.42E-27	24.57	8.95E-101	12.68009519	5.01E-27	7.27E-06
rs1654900	3	136739786	cg21827317	3	136751795	-18.68014961	1.10E-48	-30.78	1.20E-139	-9.821492712	1.22E-18	7.30E-06
rs1682364	3	136741079	cg21827317	3	136751795	-15.72382247	8.98E-39	-30.78	1.20E-139	-9.118518776	1.16E-16	7.32E-06
rs55781515	3	136741389	cg21827317	3	136751795	-15.72382247	8.98E-39	-30.78	1.20E-139	-9.118518776	1.16E-16	7.32E-06
rs835630	3	136745740	cg21827317	3	136751795	-15.88460351	2.57E-39	-30.78	1.20E-139	-8.954976172	3.30E-16	7.33E-06
rs9854795	3	136746889	cg21827317	3	136751795	-15.9507052	1.54E-39	-30.78	1.20E-139	-8.954976172	3.30E-16	7.34E-06
rs1654901	3	136741226	cg21827317	3	136751795	-15.77421397	6.07E-39	-30.78	1.20E-139	-9.118518776	1.16E-16	7.35E-06
rs1054852	12	124496316	cg25459280	12	124492549	-7.480660238	1.39E-12	35.9	1.81E-171	22.19030855	2.11E-54	7.40E-06
rs12924902	16	89586659	cg02244288	16	89573955	-10.1809271	1.81E-20	11.27	1.58E-27	6.505586408	6.82E-10	7.40E-06
rs835627	3	136741804	cg21827317	3	136751795	-15.79615053	5.12E-39	-30.94	1.29E-140	-9.118518776	1.16E-16	7.42E-06
rs12562824	1	31854882	cg07110043	1	31846397	-8.306242675	7.28E-15	-15	3.39E-45	-5.645156767	6.01E-08	7.42E-06
rs361228	3	136744003	cg21827317	3	136751795	-15.79615053	5.12E-39	-30.78	1.20E-139	-8.954976172	3.30E-16	7.45E-06
rs361229	3	136744065	cg21827317	3	136751795	-15.79615053	5.12E-39	-30.78	1.20E-139	-8.954976172	3.30E-16	7.46E-06
rs9270619	6	32565243	cg10632894	6	32552453	5.42238098	1.43E-07	-19.59	1.35E-70	-8.15004385	4.99E-14	7.50E-06
rs835629	3	136744996	cg21827317	3	136751795	-12.92131556	2.41E-29	-30.78	1.20E-139	-8.773609455	1.04E-15	7.51E-06
rs2530233	5	140082876	cg03975922	5	140080575	-7.457870564	1.60E-12	-12.55	3.29E-33	-5.336082963	2.71E-07	7.54E-06
rs1682365	3	136740769	cg21827317	3	136751795	-15.52651173	4.17E-38	-30.78	1.20E-139	-9.118518776	1.16E-16	7.58E-06
rs11057409	12	124479331	cg25459280	12	124492549	5.391124036	1.67E-07	39.03	1.83E-190	22.5965322	1.76E-55	7.60E-06
rs10771580	12	29920628	cg13239483	12	29937188	-7.526639962	1.05E-12	-15.72	5.57E-49	-7.8299392	3.47E-13	7.62E-06
rs361227	3	136742300	cg21827317	3	136751795	-15.72382247	8.98E-39	-30.78	1.20E-139	-9.118518776	1.16E-16	7.62E-06
rs9270853	6	32570800	cg10632894	6	32552453	5.674342373	4.00E-08	-19.68	3.91E-71	-8.15004385	4.99E-14	7.68E-06
rs181732	3	136744386	cg21827317	3	136751795	-18.75829912	6.04E-49	-30.78	1.20E-139	-9.821492712	1.22E-18	7.70E-06
rs9358920	6	26292029	cg13736514	6	26305472	-10.69695409	4.32E-22	-17.95	3.76E-61	-8.676512966	1.91E-15	7.71E-06
rs9274666	6	32636543	cg23464743	6	32633163	-10.5840236	9.85E-22	-20.38	2.81E-75	-12.92753955	9.14E-28	7.74E-06
rs10743674	12	29920614	cg13239483	12	29937188	-7.526639962	1.05E-12	-15.72	5.57E-49	-7.8299392	3.47E-13	7.75E-06
rs8060502	16	89589408	cg07924503	16	89573631	-10.93746338	7.41E-23	13.48	1.28E-37	5.787746314	2.94E-08	7.78E-06
rs61780780	1	31864183	cg07110043	1	31846397	-8.258672419	9.94E-15	-15	3.39E-45	-5.497660117	1.24E-07	7.91E-06
rs356429	5	139073143	cg10513866	5	139070639	13.64651585	9.06E-32	7.81	1.71E-14	5.440470055	1.64E-07	7.93E-06
rs7975482	12	124481690	cg25459280	12	124492549	5.74727329	2.74E-08	39.03	1.83E-190	22.68706365	1.01E-55	7.96E-06
rs9393697	6	26293841	cg13736514	6	26305472	-10.69695409	4.32E-22	-17.95	3.76E-61	-8.435436386	8.61E-15	8.03E-06
rs1554166	2	172541609	cg02324737	2	172543905	-8.809624247	2.57E-16	-18.55	1.35E-64	-7.97150978	1.48E-13	8.10E-06
rs2530241	5	140054485	cg11822812	5	140052017	-7.297743762	4.26E-12	-8.593	4.12E-17	-5.105182311	8.06E-07	8.19E-06
rs9270719	6	32567586	cg10632894	6	32552453	5.396898976	1.63E-07	-19.58	1.48E-70	-8.15004385	4.99E-14	8.21E-06
rs4785969	16	4536934	cg14951292	16	4525986	-18.08022296	1.08E-46	-21.39	2.63E-81	-21.47290963	1.79E-52	8.22E-06
rs2563307	5	140069843	cg11822812	5	140052017	-7.297743762	4.26E-12	-8.593	4.12E-17	-5.105182311	8.06E-07	8.24E-06
rs1385306	3	136739406	cg21827317	3	136751795	-18.68014961	1.10E-48	-30.78	1.20E-139	-9.821492712	1.22E-18	8.27E-06
rs10753249	1	31859558	cg07110043	1	31846397	-8.258672419	9.94E-15	-15	3.39E-45	-5.497660117	1.24E-07	8.28E-06
rs835631	3	136746022	cg21827317	3	136751795	-15.56891869	3.00E-38	-30.78	1.20E-139	-8.954976172	3.30E-16	8.29E-06
rs2530235	5	140072647	cg03975922	5	140080575	-6.915727582	4.19E-11	-12.84	1.43E-34	-5.539132487	1.01E-07	8.32E-06
rs3795999	2	172544483	cg02324737	2	172543905	-8.809624247	2.57E-16	-18.55	1.35E-64	-7.97150978	1.48E-13	8.33E-06
rs11076830	16	4460049	cg03299479	16	4470005	12.23791633	4.42E-27	24.57	8.95E-101	12.55241986	1.21E-26	8.35E-06
rs578001	11	63792977	cg27373749	11	63775612	9.108510163	3.37E-17	12.3	4.49E-32	-6.017636183	9.08E-09	8.35E-06
rs7122657	11	65378028	cg25302603	11	65392829	7.531254834	1.02E-12	6.563	9.25E-11	5.868875105	1.95E-08	8.38E-06
rs9874615	3	136746974	cg21827317	3	136751795	-15.58688373	2.60E-38	-30.78	1.20E-139	-8.954976172	3.30E-16	8.40E-06
rs12056944	8	9742525	cg21290162	8	9741960	-15.38573028	1.25E-37	-11.65	3.62E-29	-10.67814112	4.16E-21	8.41E-06
rs13621	3	52558133	cg07507251	3	52567010	10.15807658	2.14E-20	17.35	7.81E-58	8.936463248	3.71E-16	8.49E-06
rs2600500	8	1029031	cg04851639	8	1020857	-17.24442788	6.78E-44	-21.99	6.78E-85	-7.896599081	2.32E-13	8.52E-06
rs34542126	2	172542705	cg02324737	2	172543905	-10.38418743	4.20E-21	-18.68	2.50E-65	-8.094532117	7.00E-14	8.60E-06
rs2530242	5	140053351	cg11822812	5	140052017	-7.297743762	4.26E-12	-8.593	4.12E-17	-5.105182311	8.06E-07	8.64E-06
rs9270852	6	32570797	cg10632894	6	32552453	5.674342373	4.00E-08	-19.68	3.91E-71	-8.15004385	4.99E-14	8.66E-06
rs17666595	8	8150039	cg15741354	8	8146129	14.95571012	3.53E-36	8.065	2.53E-15	13.56147104	1.16E-29	8.66E-06
rs2123054	8	1028227	cg04851639	8	1020857	-17.7194888	1.74E-45	-22.04	3.21E-85	-7.896599081	2.32E-13	8.70E-06
rs12549337	8	1030187	cg04851639	8	1020857	-11.39491814	2.50E-24	-21.76	1.66E-83	-7.626144495	1.17E-12	8.70E-06
rs6559213	8	1030923	cg04851639	8	1020857	-11.3478411	3.55E-24	-21.68	4.88E-83	-7.626144495	1.17E-12	8.73E-06
rs56041971	12	124480866	cg25459280	12	124492549	5.51509959	9.00E-08	39.03	1.83E-190	22.68706365	1.01E-55	8.75E-06
rs4931215	12	29919461	cg13239483	12	29937188	-7.440065303	1.78E-12	-15.72	5.57E-49	-7.8299392	3.47E-13	8.82E-06
rs4919690	10	104616500	cg08772003	10	104629869	5.595755768	5.98E-08	-26.16	1.13E-110	-7.18578891	1.52E-11	8.90E-06
rs9393696	6	26291591	cg13736514	6	26305472	-10.69695409	4.32E-22	-17.95	3.76E-61	-8.676512966	1.91E-15	8.91E-06
rs2138348	2	172558172	cg02324737	2	172543905	-8.253759997	1.03E-14	-18.5	2.66E-64	-8.156884592	4.79E-14	8.95E-06
rs801167	5	140081423	cg03975922	5	140080575	-7.457870564	1.60E-12	-12.92	6.11E-35	-5.336082963	2.71E-07	8.97E-06
rs9379844	6	26291527	cg13736514	6	26305472	-10.69695409	4.32E-22	-17.95	3.76E-61	-8.676512966	1.91E-15	8.99E-06
rs9270854	6	32570809	cg10632894	6	32552453	5.674342373	4.00E-08	-19.98	7.27E-73	-8.15004385	4.99E-14	9.01E-06
rs10843503	12	29920318	cg13239483	12	29937188	-7.440065303	1.78E-12	-15.72	5.57E-49	-7.8299392	3.47E-13	9.03E-06
rs10771579	12	29920420	cg13239483	12	29937188	-7.440065303	1.78E-12	-15.72	5.57E-49	-7.8299392	3.47E-13	9.05E-06
rs13429113	2	172552765	cg02324737	2	172543905	-8.316600637	6.81E-15	-18.65	3.59E-65	-8.156884592	4.79E-14	9.07E-06
rs10743672	12	29920565	cg13239483	12	29937188	-7.526639962	1.05E-12	-15.72	5.57E-49	-7.8299392	3.47E-13	9.09E-06
rs10743673	12	29920569	cg13239483	12	29937188	-7.526639962	1.05E-12	-15.72	5.57E-49	-7.8299392	3.47E-13	9.10E-06
rs7135314	12	124478566	cg25459280	12	124492549	5.51509959	9.00E-08	39.03	1.83E-190	22.68706365	1.01E-55	9.13E-06
rs2086880	3	136751968	cg21827317	3	136751795	-24.39078141	6.50E-67	-34.76	1.98E-164	-10.56829786	8.68E-21	9.15E-06
NA	6	32567719	cg10632894	6	32552453	5.569465162	6.83E-08	-19.58	1.48E-70	-8.15004385	4.99E-14	9.15E-06
rs2245643	5	140029780	cg16577123	5	140027231	-7.211481051	7.19E-12	-15.92	4.83E-50	10.38820423	2.89E-20	9.17E-06
rs835628	3	136743266	cg21827317	3	136751795	-16.18469743	2.50E-40	-30.78	1.20E-139	-9.118518776	1.16E-16	9.18E-06
rs2357061	2	172530949	cg02324737	2	172543905	-7.374484093	2.67E-12	-18.47	3.70E-64	-7.97150978	1.48E-13	9.20E-06
rs1152792	14	99711331	cg10515131	14	99708008	4.540763759	8.87E-06	-8.323	3.47E-16	6.298263919	2.08E-09	9.21E-06
rs12827409	12	124476706	cg25459280	12	124492549	5.51509959	9.00E-08	39.03	1.83E-190	22.68706365	1.01E-55	9.22E-06
rs71458830	12	124476561	cg25459280	12	124492549	5.418286358	1.46E-07	39.03	1.83E-190	22.68706365	1.01E-55	9.32E-06
rs801180	5	140092903	cg03975922	5	140080575	-7.472948802	1.46E-12	-12.92	6.11E-35	-5.336082963	2.71E-07	9.33E-06
rs900947	3	136751460	cg21827317	3	136751795	-26.69659675	8.39E-74	-34.23	3.59E-161	-11.55104819	1.14E-23	9.34E-06
rs813897	5	140070029	cg11822812	5	140052017	-7.578839402	7.57E-13	-8.57	4.97E-17	-5.067197634	9.61E-07	9.34E-06
rs12809473	12	124476599	cg25459280	12	124492549	5.51509959	9.00E-08	39.03	1.83E-190	22.68706365	1.01E-55	9.35E-06
rs6849	5	140086191	cg03975922	5	140080575	-7.509614171	1.16E-12	-12.92	6.11E-35	-5.097877537	8.34E-07	9.36E-06
rs1962648	5	140030306	cg16577123	5	140027231	-7.211481051	7.19E-12	-15.92	4.83E-50	10.38820423	2.89E-20	9.36E-06
rs702394	5	140086786	cg03975922	5	140080575	-7.457870564	1.60E-12	-12.92	6.11E-35	-5.336082963	2.71E-07	9.37E-06
rs9270841	6	32570418	cg10632894	6	32552453	5.594370272	6.02E-08	-19.41	1.53E-69	-8.15004385	4.99E-14	9.39E-06
rs150774614	3	52572841	cg07507251	3	52567010	8.721219894	4.66E-16	17.25	2.87E-57	8.732322576	1.35E-15	9.39E-06
rs2563306	5	140070017	cg11822812	5	140052017	-7.578839402	7.57E-13	-8.57	4.97E-17	-5.067197634	9.61E-07	9.40E-06
rs2563304	5	140072057	cg03975922	5	140080575	-7.457870564	1.60E-12	-12.92	6.11E-35	-5.336082963	2.71E-07	9.43E-06
rs10174055	2	172858214	cg21435375	2	172878103	-5.351681562	2.03E-07	-8.384	2.17E-16	-6.715891853	2.15E-10	9.43E-06
rs801185	5	140068869	cg11822812	5	140052017	-7.578839402	7.57E-13	-8.561	5.35E-17	-5.067197634	9.61E-07	9.50E-06
rs778593	5	140027216	cg16577123	5	140027231	-7.211481051	7.19E-12	-15.92	4.83E-50	10.38820423	2.89E-20	9.53E-06
rs2245640	5	140029958	cg16577123	5	140027231	-7.211481051	7.19E-12	-15.92	4.83E-50	10.38820423	2.89E-20	9.56E-06
rs9270753	6	32568429	cg10632894	6	32552453	5.688951028	3.71E-08	-19.36	2.78E-69	-8.15004385	4.99E-14	9.57E-06
rs1089305	5	140066306	cg11822812	5	140052017	-7.578839402	7.57E-13	-8.561	5.35E-17	-5.067197634	9.61E-07	9.62E-06
rs7967779	12	29922051	cg13239483	12	29937188	-7.440065303	1.78E-12	-15.72	5.57E-49	-7.8299392	3.47E-13	9.64E-06
rs4931217	12	29922821	cg13239483	12	29937188	-7.58357336	7.35E-13	-15.72	5.57E-49	-7.8299392	3.47E-13	9.66E-06
rs4931219	12	29923876	cg13239483	12	29937188	-7.440065303	1.78E-12	-15.72	5.57E-49	-7.8299392	3.47E-13	9.70E-06
rs28645633	8	8133155	cg15741354	8	8146129	8.480482814	2.32E-15	7.996	4.28E-15	13.10552109	2.68E-28	9.77E-06
rs4931216	12	29921735	cg13239483	12	29937188	-7.440065303	1.78E-12	-15.72	5.57E-49	-7.8299392	3.47E-13	9.78E-06
rs2701935	8	1028618	cg04851639	8	1020857	-17.65419666	2.87E-45	-21.99	6.78E-85	-7.896599081	2.32E-13	9.78E-06
rs778595	5	140036681	cg11822812	5	140052017	-7.297743762	4.26E-12	-8.593	4.12E-17	-5.105182311	8.06E-07	9.81E-06
rs12122236	1	31858901	cg07110043	1	31846397	-8.258672419	9.94E-15	-15	3.39E-45	-5.497660117	1.24E-07	9.81E-06
rs778594	5	140027304	cg16577123	5	140027231	-7.211481051	7.19E-12	-15.92	4.83E-50	10.38820423	2.89E-20	9.84E-06
rs809635	5	140081791	cg03975922	5	140080575	-7.457870564	1.60E-12	-12.92	6.11E-35	-5.336082963	2.71E-07	9.85E-06
rs801189	5	140063091	cg11822812	5	140052017	-7.578839402	7.57E-13	-8.561	5.35E-17	-5.067197634	9.61E-07	9.86E-06
rs801182	5	140092043	cg03975922	5	140080575	-7.472948802	1.46E-12	-12.92	6.11E-35	-5.336082963	2.71E-07	9.91E-06
rs7410601	22	50317187	cg26441486	22	50317300	10.51445337	1.63E-21	18.96	6.17E-67	16.53894923	1.63E-38	9.91E-06
rs2600499	8	1026619	cg04851639	8	1020857	-17.65419666	2.87E-45	-22.03	3.95E-85	-7.984008661	1.37E-13	9.91E-06
rs2123055	8	1029500	cg04851639	8	1020857	-11.58206448	6.19E-25	-21.99	6.78E-85	-7.626144495	1.17E-12	9.94E-06
rs801188	5	140066916	cg11822812	5	140052017	-8.187517181	1.58E-14	-8.512	7.89E-17	-5.084572186	8.87E-07	9.96E-06
rs6721680	2	172543913	cg02324737	2	172543905	-10.32899162	6.25E-21	-18.85	2.56E-66	-8.094532117	7.00E-14	9.98E-06
rs10843504	12	29926132	cg13239483	12	29937188	-7.639251846	5.19E-13	-15.75	4.07E-49	-7.8299392	3.47E-13	9.99E-06
rs4244849	12	29925484	cg13239483	12	29937188	-7.540895431	9.58E-13	-15.75	4.07E-49	-7.8299392	3.47E-13	9.99E-06
rs11441374	10	104619292	cg08772003	10	104629869	5.518995012	8.82E-08	-26.16	1.13E-110	-7.18578891	1.52E-11	1.00E-05
