# Supplementary material for: Characterization of cross-tissue genetic-epigenetic effects and their patterns in schizophrenia
Source: Genome Med. 2018 Feb 26;10:13. doi: 10.1186/s13073-018-0519-4 (PMC5828480; doi:10.1186/s13073-018-0519-4)
Supplement: Supplementary file 3 — Supplementary data file listing the SNPs which are cross-tissue meQTLs, cross-tissue eQTLs, and SZ risks (p < 10−5). (CSV 153 kb) [file 13073_2018_519_MOESM3_ESM.csv]

eqtl_variant_id	eqtl_gene_id	eqtl_brain_pval_nominal	eqtl_snpchr	eqtl_snppos	eqtl_blood_pval_nominal	eqtl_tss_distance	eqtl_base	meqtl_SNP_ID	meqtl_SNP_CHR	meqtl_SNP_BP	meqtl_CPG	meqtl_CPG_CHR	meqtl_CPG_BP	meqtl_Brain_tstat	meqtl_Brain_p	meqtl_Blood_tstat	meqtl_Blood_p	meqtl_Saliva_tstat	meqtl_Saliva_p	P_PGC
6_32652281_T_C_b37	ENSG00000244731.3	2.22E-07	6	32652281	1.78E-10	702480	b37	rs2856694	6	32652281	cg21493951	6	32632338	-6.23214823	2.05E-09	-12.39	1.74E-32	-8.673086748	1.96E-15	4.66E-20
6_32652281_T_C_b37	ENSG00000244731.3	2.22E-07	6	32652281	1.78E-10	702480	b37	rs2856694	6	32652281	cg23464743	6	32633163	4.95038089	1.40E-06	8.787	8.61E-18	5.802618699	2.73E-08	4.66E-20
6_32652281_T_C_b37	ENSG00000244731.3	2.22E-07	6	32652281	1.78E-10	702480	b37	rs2856694	6	32652281	cg24593918	6	32633157	4.749693932	3.51E-06	9.905	6.05E-22	5.677238061	5.12E-08	4.66E-20
6_32652281_T_C_b37	ENSG00000204338.4	1.01E-05	6	32652281	1.48E-13	678815	b37	rs2856694	6	32652281	cg21493951	6	32632338	-6.23214823	2.05E-09	-12.39	1.74E-32	-8.673086748	1.96E-15	4.66E-20
6_32652281_T_C_b37	ENSG00000204338.4	1.01E-05	6	32652281	1.48E-13	678815	b37	rs2856694	6	32652281	cg23464743	6	32633163	4.95038089	1.40E-06	8.787	8.61E-18	5.802618699	2.73E-08	4.66E-20
6_32652281_T_C_b37	ENSG00000204338.4	1.01E-05	6	32652281	1.48E-13	678815	b37	rs2856694	6	32652281	cg24593918	6	32633157	4.749693932	3.51E-06	9.905	6.05E-22	5.677238061	5.12E-08	4.66E-20
6_26377939_G_A_b37	ENSG00000186470.9	6.46E-13	6	26377939	1.42E-58	12552	b37	rs66823108	6	26377939	cg14345882	6	26364793	11.47601054	1.37E-24	10.88	6.99E-26	16.89502712	1.47E-39	1.23E-19
6_26377927_T_C_b37	ENSG00000186470.9	6.53E-13	6	26377927	1.45E-58	12540	b37	rs68072215	6	26377927	cg14345882	6	26364793	11.90378537	5.52E-26	10.93	4.29E-26	16.89502712	1.47E-39	1.23E-19
6_26373121_G_A_b37	ENSG00000186470.9	6.53E-13	6	26373121	1.61E-64	7734	b37	rs12174639	6	26373121	cg14345882	6	26364793	12.14909302	8.66E-27	10.93	4.29E-26	17.6095807	1.23E-41	1.50E-19
6_26376314_A_G_b37	ENSG00000186470.9	6.53E-13	6	26376314	1.61E-64	10927	b37	rs3047288	6	26376314	cg14345882	6	26364793	12.14909302	8.66E-27	10.93	4.29E-26	17.6095807	1.23E-41	1.71E-19
6_26378288_T_A_b37	ENSG00000186470.9	5.54E-13	6	26378288	8.08E-59	12901	b37	rs72841536	6	26378288	cg14345882	6	26364793	11.90378537	5.52E-26	10.93	4.29E-26	16.89502712	1.47E-39	1.73E-19
6_26377573_T_A_b37	ENSG00000186470.9	6.53E-13	6	26377573	2.55E-59	12186	b37	rs1978	6	26377573	cg14345882	6	26364793	11.90378537	5.52E-26	10.93	4.29E-26	16.89502712	1.47E-39	1.74E-19
6_26377385_C_G_b37	ENSG00000186470.9	6.53E-13	6	26377385	2.59E-59	11998	b37	rs9366655	6	26377385	cg14345882	6	26364793	12.14909302	8.66E-27	10.93	4.29E-26	16.89502712	1.47E-39	1.74E-19
6_26376103_A_G_b37	ENSG00000186470.9	6.53E-13	6	26376103	1.61E-64	10716	b37	rs3757138	6	26376103	cg14345882	6	26364793	12.14909302	8.66E-27	10.93	4.29E-26	17.6095807	1.23E-41	1.76E-19
6_26375658_G_A_b37	ENSG00000186470.9	6.53E-13	6	26375658	1.61E-64	10271	b37	rs9348716	6	26375658	cg14345882	6	26364793	12.14909302	8.66E-27	10.93	4.29E-26	17.6095807	1.23E-41	2.03E-19
6_26375243_T_C_b37	ENSG00000186470.9	6.53E-13	6	26375243	1.37E-63	9856	b37	rs2073530	6	26375243	cg14345882	6	26364793	12.14909302	8.66E-27	10.93	4.29E-26	17.6095807	1.23E-41	2.12E-19
6_26375854_C_G_b37	ENSG00000186470.9	6.49E-13	6	26375854	8.11E-60	10467	b37	rs9379871	6	26375854	cg14345882	6	26364793	12.14909302	8.66E-27	10.93	4.20E-26	16.5468429	1.54E-38	2.13E-19
6_26365679_T_G_b37	ENSG00000186470.9	1.08E-11	6	26365679	1.19E-46	292	b37	rs58825580	6	26365679	cg14345882	6	26364793	11.50189516	1.13E-24	10.49	2.77E-24	16.94018855	1.09E-39	2.16E-19
6_26375159_A_G_b37	ENSG00000186470.9	6.53E-13	6	26375159	1.61E-64	9772	b37	rs2073529	6	26375159	cg14345882	6	26364793	12.14909302	8.66E-27	10.94	3.85E-26	17.6095807	1.23E-41	2.17E-19
6_26375645_G_A_b37	ENSG00000186470.9	6.53E-13	6	26375645	1.46E-64	10258	b37	rs9393715	6	26375645	cg14345882	6	26364793	12.14909302	8.66E-27	10.93	4.29E-26	17.6095807	1.23E-41	2.24E-19
6_26373086_C_T_b37	ENSG00000186470.9	6.53E-13	6	26373086	1.61E-64	7699	b37	rs12174623	6	26373086	cg14345882	6	26364793	12.14909302	8.66E-27	10.93	4.29E-26	17.6095807	1.23E-41	2.25E-19
6_26377028_G_A_b37	ENSG00000186470.9	6.51E-13	6	26377028	2.40E-59	11641	b37	rs9366654	6	26377028	cg14345882	6	26364793	12.14909302	8.66E-27	10.92	4.68E-26	16.89502712	1.47E-39	2.27E-19
6_26377546_A_G_b37	ENSG00000186470.9	6.53E-13	6	26377546	2.59E-59	12159	b37	rs1977	6	26377546	cg14345882	6	26364793	12.14909302	8.66E-27	10.93	4.29E-26	16.89502712	1.47E-39	2.38E-19
6_26376368_A_G_b37	ENSG00000186470.9	1.58E-14	6	26376368	1.49E-63	10981	b37	rs28551159	6	26376368	cg14345882	6	26364793	12.14909302	8.66E-27	10.73	2.98E-25	17.6095807	1.23E-41	2.44E-19
6_26373740_G_T_b37	ENSG00000186470.9	6.53E-13	6	26373740	1.61E-64	8353	b37	rs9393714	6	26373740	cg14345882	6	26364793	12.30107127	2.73E-27	10.93	4.29E-26	17.6095807	1.23E-41	2.46E-19
6_26372786_A_G_b37	ENSG00000186470.9	6.53E-13	6	26372786	1.61E-64	7399	b37	rs12176317	6	26372786	cg14345882	6	26364793	12.14909302	8.66E-27	10.93	4.29E-26	16.57891802	1.24E-38	2.48E-19
6_26373150_C_T_b37	ENSG00000186470.9	6.53E-13	6	26373150	1.61E-64	7763	b37	rs12174631	6	26373150	cg14345882	6	26364793	12.14909302	8.66E-27	10.93	4.29E-26	17.6095807	1.23E-41	2.58E-19
6_26372584_G_A_b37	ENSG00000186470.9	6.53E-13	6	26372584	1.61E-64	7197	b37	rs9379864	6	26372584	cg14345882	6	26364793	12.14909302	8.66E-27	10.93	4.29E-26	17.6095807	1.23E-41	2.60E-19
6_26373507_G_A_b37	ENSG00000186470.9	6.53E-13	6	26373507	1.61E-64	8120	b37	rs13216828	6	26373507	cg14345882	6	26364793	12.14909302	8.66E-27	10.93	4.29E-26	17.6095807	1.23E-41	2.61E-19
6_26374274_C_G_b37	ENSG00000186470.9	6.53E-13	6	26374274	1.61E-64	8887	b37	rs9358937	6	26374274	cg14345882	6	26364793	12.14909302	8.66E-27	10.93	4.29E-26	17.6095807	1.23E-41	2.65E-19
6_26372460_C_CT_b37	ENSG00000186470.9	6.67E-13	6	26372460	2.26E-64	7073	b37	rs35815698	6	26372460	cg14345882	6	26364793	12.14909302	8.66E-27	10.93	4.29E-26	17.6095807	1.23E-41	2.77E-19
6_26372827_C_T_b37	ENSG00000186470.9	6.53E-13	6	26372827	1.61E-64	7440	b37	rs12174602	6	26372827	cg14345882	6	26364793	12.14909302	8.66E-27	10.93	4.29E-26	17.6095807	1.23E-41	2.87E-19
6_26372427_A_G_b37	ENSG00000186470.9	6.53E-13	6	26372427	1.61E-64	7040	b37	rs9379863	6	26372427	cg14345882	6	26364793	12.14909302	8.66E-27	10.93	4.29E-26	17.6095807	1.23E-41	2.95E-19
6_26371679_A_G_b37	ENSG00000186470.9	6.53E-13	6	26371679	1.61E-64	6292	b37	rs12173854	6	26371679	cg14345882	6	26364793	12.14909302	8.66E-27	11.06	1.21E-26	17.6095807	1.23E-41	3.30E-19
6_26370572_C_T_b37	ENSG00000186470.9	6.85E-13	6	26370572	2.46E-64	5185	b37	rs34878490	6	26370572	cg14345882	6	26364793	12.14909302	8.66E-27	11.06	1.21E-26	17.6095807	1.23E-41	3.41E-19
6_26371000_G_C_b37	ENSG00000186470.9	6.53E-13	6	26371000	1.61E-64	5613	b37	rs9393712	6	26371000	cg14345882	6	26364793	12.14909302	8.66E-27	11.06	1.21E-26	17.6095807	1.23E-41	3.63E-19
6_26370657_A_G_b37	ENSG00000186470.9	6.53E-13	6	26370657	1.61E-64	5270	b37	rs9358936	6	26370657	cg14345882	6	26364793	12.14909302	8.66E-27	11.06	1.21E-26	17.6095807	1.23E-41	3.89E-19
6_26373678_G_A_b37	ENSG00000186470.9	6.53E-13	6	26373678	1.61E-64	8291	b37	rs9393713	6	26373678	cg14345882	6	26364793	12.14909302	8.66E-27	10.93	4.29E-26	17.6095807	1.23E-41	4.03E-19
6_26370474_C_T_b37	ENSG00000186470.9	6.53E-13	6	26370474	1.61E-64	5087	b37	rs35307327	6	26370474	cg14345882	6	26364793	12.14909302	8.66E-27	11.06	1.21E-26	17.6095807	1.23E-41	4.06E-19
6_26370365_G_C_b37	ENSG00000186470.9	6.53E-13	6	26370365	1.61E-64	4978	b37	rs34436535	6	26370365	cg14345882	6	26364793	12.14909302	8.66E-27	11.06	1.21E-26	17.6095807	1.23E-41	4.21E-19
6_26356038_TTTTC_T_b37	ENSG00000186470.9	6.19E-13	6	26356038	8.68E-69	-9349	b37	rs139403547	6	26356038	cg14345882	6	26364793	12.14909302	8.66E-27	11.08	1.06E-26	17.6095807	1.23E-41	4.34E-19
6_26369587_A_G_b37	ENSG00000186470.9	6.53E-13	6	26369587	1.61E-64	4200	b37	rs9358935	6	26369587	cg14345882	6	26364793	12.14909302	8.66E-27	11.06	1.21E-26	17.6095807	1.23E-41	4.47E-19
6_26366511_T_A_b37	ENSG00000186470.9	6.53E-13	6	26366511	2.39E-65	1124	b37	rs9348712	6	26366511	cg14345882	6	26364793	12.14909302	8.66E-27	11.06	1.21E-26	17.6095807	1.23E-41	5.11E-19
6_26377591_G_T_b37	ENSG00000186470.9	4.69E-12	6	26377591	8.63E-56	12204	b37	rs1979	6	26377591	cg14345882	6	26364793	11.90378537	5.52E-26	10.93	4.29E-26	16.89502712	1.47E-39	5.14E-19
6_26354100_G_T_b37	ENSG00000186470.9	6.53E-13	6	26354100	1.16E-62	-11287	b37	rs67509210	6	26354100	cg14345882	6	26364793	11.37367058	2.93E-24	10.9	6.07E-26	17.6095807	1.23E-41	5.38E-19
6_26367654_G_C_b37	ENSG00000186470.9	6.53E-13	6	26367654	1.61E-64	2267	b37	rs9379857	6	26367654	cg14345882	6	26364793	12.14909302	8.66E-27	11.06	1.21E-26	17.6095807	1.23E-41	5.42E-19
6_26368279_G_A_b37	ENSG00000186470.9	6.53E-13	6	26368279	1.61E-64	2892	b37	rs71557335	6	26368279	cg14345882	6	26364793	12.14909302	8.66E-27	11.22	2.68E-27	17.6095807	1.23E-41	5.74E-19
6_26367833_A_G_b37	ENSG00000186470.9	6.53E-13	6	26367833	1.61E-64	2446	b37	rs9393710	6	26367833	cg14345882	6	26364793	12.14909302	8.66E-27	11.06	1.21E-26	16.44321568	3.11E-38	5.90E-19
6_26369549_C_T_b37	ENSG00000186470.9	6.53E-13	6	26369549	1.61E-64	4162	b37	rs9379859	6	26369549	cg14345882	6	26364793	12.14909302	8.66E-27	11.06	1.21E-26	17.6095807	1.23E-41	5.97E-19
6_26354247_G_A_b37	ENSG00000186470.9	6.53E-13	6	26354247	1.16E-62	-11140	b37	rs9366653	6	26354247	cg14345882	6	26364793	11.37367058	2.93E-24	10.9	6.07E-26	17.6095807	1.23E-41	5.99E-19
6_26366836_A_C_b37	ENSG00000186470.9	6.53E-13	6	26366836	1.61E-64	1449	b37	rs9379856	6	26366836	cg14345882	6	26364793	12.14909302	8.66E-27	11.06	1.21E-26	17.6095807	1.23E-41	6.20E-19
6_26365586_T_C_b37	ENSG00000186470.9	6.53E-13	6	26365586	2.88E-67	199	b37	rs28362606	6	26365586	cg14345882	6	26364793	12.14909302	8.66E-27	11.06	1.21E-26	17.6095807	1.23E-41	6.46E-19
6_26362705_C_T_b37	ENSG00000186470.9	6.53E-13	6	26362705	1.81E-68	-2682	b37	rs9358932	6	26362705	cg14345882	6	26364793	12.14909302	8.66E-27	11.06	1.21E-26	17.6095807	1.23E-41	6.98E-19
6_26364930_T_C_b37	ENSG00000186470.9	6.53E-13	6	26364930	3.53E-68	-457	b37	rs9379855	6	26364930	cg14345882	6	26364793	12.14909302	8.66E-27	11.06	1.21E-26	17.6095807	1.23E-41	7.20E-19
6_26365913_G_T_b37	ENSG00000186470.9	6.53E-13	6	26365913	1.16E-66	526	b37	rs71557334	6	26365913	cg14345882	6	26364793	12.14909302	8.66E-27	11.06	1.21E-26	17.6095807	1.23E-41	7.28E-19
6_26364628_A_C_b37	ENSG00000186470.9	6.53E-13	6	26364628	1.79E-68	-759	b37	rs9357006	6	26364628	cg14345882	6	26364793	12.14909302	8.66E-27	11.06	1.21E-26	17.6095807	1.23E-41	7.41E-19
6_26363755_G_C_b37	ENSG00000186470.9	6.53E-13	6	26363755	1.79E-68	-1632	b37	rs9358934	6	26363755	cg14345882	6	26364793	12.14909302	8.66E-27	11.06	1.21E-26	17.6095807	1.23E-41	7.73E-19
6_26362854_T_C_b37	ENSG00000186470.9	6.53E-13	6	26362854	1.79E-68	-2533	b37	rs9379854	6	26362854	cg14345882	6	26364793	12.14909302	8.66E-27	11.06	1.21E-26	17.6095807	1.23E-41	8.06E-19
6_26361011_G_A_b37	ENSG00000186470.9	6.53E-13	6	26361011	1.79E-68	-4376	b37	rs9393705	6	26361011	cg14345882	6	26364793	12.14909302	8.66E-27	11.06	1.21E-26	17.6095807	1.23E-41	8.34E-19
6_26362643_T_C_b37	ENSG00000186470.9	6.53E-13	6	26362643	1.79E-68	-2744	b37	rs9393708	6	26362643	cg14345882	6	26364793	12.14909302	8.66E-27	11.06	1.21E-26	17.6095807	1.23E-41	8.80E-19
6_26356951_T_C_b37	ENSG00000186470.9	6.53E-13	6	26356951	1.79E-68	-8436	b37	rs9393703	6	26356951	cg14345882	6	26364793	12.14909302	8.66E-27	11.06	1.21E-26	17.6095807	1.23E-41	8.98E-19
6_26357011_C_T_b37	ENSG00000186470.9	6.53E-13	6	26357011	1.79E-68	-8376	b37	rs9358930	6	26357011	cg14345882	6	26364793	12.14909302	8.66E-27	11.06	1.21E-26	17.6095807	1.23E-41	8.98E-19
6_26356347_C_A_b37	ENSG00000186470.9	6.53E-13	6	26356347	1.79E-68	-9040	b37	rs35304979	6	26356347	cg14345882	6	26364793	12.14909302	8.66E-27	11.06	1.21E-26	17.6095807	1.23E-41	9.07E-19
6_26362486_T_C_b37	ENSG00000186470.9	6.53E-13	6	26362486	1.79E-68	-2901	b37	rs9393707	6	26362486	cg14345882	6	26364793	12.14909302	8.66E-27	11.06	1.21E-26	17.6095807	1.23E-41	9.13E-19
6_26362119_A_T_b37	ENSG00000186470.9	6.53E-13	6	26362119	1.79E-68	-3268	b37	rs34622023	6	26362119	cg14345882	6	26364793	12.14909302	8.66E-27	11.06	1.21E-26	17.6095807	1.23E-41	9.15E-19
6_26358775_T_C_b37	ENSG00000186470.9	6.53E-13	6	26358775	1.79E-68	-6612	b37	rs9393704	6	26358775	cg14345882	6	26364793	12.14909302	8.66E-27	11.06	1.21E-26	17.6095807	1.23E-41	9.16E-19
6_26361500_G_A_b37	ENSG00000186470.9	6.53E-13	6	26361500	1.79E-68	-3887	b37	rs9393706	6	26361500	cg14345882	6	26364793	12.14909302	8.66E-27	11.06	1.21E-26	17.6095807	1.23E-41	9.16E-19
6_26361985_A_G_b37	ENSG00000186470.9	6.53E-13	6	26361985	1.79E-68	-3402	b37	rs34550936	6	26361985	cg14345882	6	26364793	12.14909302	8.66E-27	11.06	1.21E-26	17.6095807	1.23E-41	9.16E-19
6_26357278_A_G_b37	ENSG00000186470.9	6.53E-13	6	26357278	1.79E-68	-8109	b37	rs9379852	6	26357278	cg14345882	6	26364793	11.71974853	2.21E-25	11.06	1.21E-26	17.6095807	1.23E-41	9.17E-19
6_26357635_A_G_b37	ENSG00000186470.9	6.53E-13	6	26357635	1.79E-68	-7752	b37	rs9379853	6	26357635	cg14345882	6	26364793	12.14909302	8.66E-27	11.06	1.21E-26	17.6095807	1.23E-41	9.20E-19
6_26355094_G_A_b37	ENSG00000186470.9	6.53E-13	6	26355094	1.79E-68	-10293	b37	rs35934643	6	26355094	cg14345882	6	26364793	12.14909302	8.66E-27	11.06	1.21E-26	17.6095807	1.23E-41	9.21E-19
6_26359241_A_T_b37	ENSG00000186470.9	6.53E-13	6	26359241	1.79E-68	-6146	b37	rs72836482	6	26359241	cg14345882	6	26364793	12.14909302	8.66E-27	11.06	1.21E-26	17.6095807	1.23E-41	9.28E-19
6_26360311_G_A_b37	ENSG00000186470.9	6.53E-13	6	26360311	1.79E-68	-5076	b37	rs9348709	6	26360311	cg14345882	6	26364793	12.14909302	8.66E-27	11.06	1.21E-26	17.6095807	1.23E-41	1.02E-18
6_26354780_A_C_b37	ENSG00000186470.9	6.53E-13	6	26354780	1.79E-68	-10607	b37	rs9379851	6	26354780	cg14345882	6	26364793	12.14909302	8.66E-27	11.06	1.21E-26	17.6095807	1.23E-41	1.05E-18
6_26356853_C_T_b37	ENSG00000186470.9	6.53E-13	6	26356853	7.05E-69	-8534	b37	rs71557332	6	26356853	cg14345882	6	26364793	12.14909302	8.66E-27	11.06	1.21E-26	17.6095807	1.23E-41	5.61E-18
6_26367689_T_C_b37	ENSG00000186470.9	6.53E-13	6	26367689	1.61E-64	2302	b37	rs9379858	6	26367689	cg14345882	6	26364793	12.14909302	8.66E-27	11.06	1.21E-26	17.6095807	1.23E-41	1.11E-17
6_29923239_G_T_b37	ENSG00000204622.6	3.29E-05	6	29923239	2.02E-13	-51935	b37	rs9260629	6	29923239	cg07163603	6	29910051	5.146187367	5.53E-07	9.263	1.64E-19	7.736153703	6.07E-13	7.02E-15
6_32628084_C_T_b37	ENSG00000244731.3	2.03E-08	6	32628084	6.05E-12	678283	b37	rs2854277	6	32628084	cg21493951	6	32632338	-5.034154758	9.42E-07	-12.41	1.47E-32	-8.564690638	3.85E-15	8.23E-15
6_32628084_C_T_b37	ENSG00000204338.4	3.74E-06	6	32628084	5.61E-13	654618	b37	rs2854277	6	32628084	cg21493951	6	32632338	-5.034154758	9.42E-07	-12.41	1.47E-32	-8.564690638	3.85E-15	8.23E-15
6_32626484_T_C_b37	ENSG00000244731.3	7.29E-08	6	32626484	3.85E-12	676683	b37	rs9273369	6	32626484	cg21493951	6	32632338	-6.595883098	2.67E-10	-12.39	1.74E-32	-8.701056678	1.64E-15	1.76E-14
6_32626484_T_C_b37	ENSG00000204338.4	2.07E-06	6	32626484	5.48E-13	653018	b37	rs9273369	6	32626484	cg21493951	6	32632338	-6.595883098	2.67E-10	-12.39	1.74E-32	-8.701056678	1.64E-15	1.76E-14
6_32628256_G_T_b37	ENSG00000244731.3	6.96E-06	6	32628256	2.57E-07	678455	b37	rs9273494	6	32628256	cg21493951	6	32632338	-8.244853338	1.09E-14	-24.24	1.09E-98	-14.20208243	1.40E-31	1.85E-14
6_32628256_G_T_b37	ENSG00000244731.3	6.96E-06	6	32628256	2.57E-07	678455	b37	rs9273494	6	32628256	cg24593918	6	32633157	5.398734465	1.61E-07	21.98	7.63E-85	10.68103569	4.08E-21	1.85E-14
6_32628256_G_T_b37	ENSG00000244731.3	6.96E-06	6	32628256	2.57E-07	678455	b37	rs9273494	6	32628256	cg23464743	6	32633163	4.923071626	1.59E-06	19.83	5.23E-72	10.86171954	1.21E-21	1.85E-14
6_32628103_C_T_b37	ENSG00000244731.3	1.03E-05	6	32628103	2.39E-07	678302	b37	rs9273480	6	32628103	cg21493951	6	32632338	-6.872188158	5.41E-11	-23.91	1.12E-96	-13.85297965	1.56E-30	2.13E-14
6_32628103_C_T_b37	ENSG00000244731.3	1.03E-05	6	32628103	2.39E-07	678302	b37	rs9273480	6	32628103	cg24593918	6	32633157	5.200345269	4.26E-07	21.83	6.25E-84	10.4388353	2.06E-20	2.13E-14
6_32628103_C_T_b37	ENSG00000244731.3	1.03E-05	6	32628103	2.39E-07	678302	b37	rs9273480	6	32628103	cg23464743	6	32633163	4.702005623	4.35E-06	19.81	6.90E-72	10.61323583	6.43E-21	2.13E-14
6_32628428_C_A_b37	ENSG00000244731.3	7.29E-08	6	32628428	3.85E-12	678627	b37	rs2854275	6	32628428	cg21493951	6	32632338	-6.64104565	2.06E-10	-12.39	1.74E-32	-8.701056678	1.64E-15	2.44E-14
6_32628428_C_A_b37	ENSG00000244731.3	7.29E-08	6	32628428	3.85E-12	678627	b37	rs2854275	6	32628428	cg23464743	6	32633163	4.529495602	9.32E-06	8.787	8.61E-18	5.800997105	2.75E-08	2.44E-14
6_32628428_C_A_b37	ENSG00000204338.4	2.07E-06	6	32628428	5.48E-13	654962	b37	rs2854275	6	32628428	cg21493951	6	32632338	-6.64104565	2.06E-10	-12.39	1.74E-32	-8.701056678	1.64E-15	2.44E-14
6_32628428_C_A_b37	ENSG00000204338.4	2.07E-06	6	32628428	5.48E-13	654962	b37	rs2854275	6	32628428	cg23464743	6	32633163	4.529495602	9.32E-06	8.787	8.61E-18	5.800997105	2.75E-08	2.44E-14
6_32623193_G_A_b37	ENSG00000244731.3	1.80E-06	6	32623193	2.36E-09	673392	b37	rs9273325	6	32623193	cg21493951	6	32632338	-5.971448146	8.41E-09	-12.5	5.27E-33	-7.824934734	3.57E-13	2.68E-14
6_32628407_T_C_b37	ENSG00000244731.3	1.73E-05	6	32628407	1.92E-07	678606	b37	rs9273504	6	32628407	cg21493951	6	32632338	-8.256946411	1.00E-14	-24.24	1.09E-98	-14.20208243	1.40E-31	3.03E-14
6_32628407_T_C_b37	ENSG00000244731.3	1.73E-05	6	32628407	1.92E-07	678606	b37	rs9273504	6	32628407	cg24593918	6	32633157	5.738230146	2.87E-08	21.98	7.63E-85	10.68103569	4.08E-21	3.03E-14
6_32628407_T_C_b37	ENSG00000244731.3	1.73E-05	6	32628407	1.92E-07	678606	b37	rs9273504	6	32628407	cg23464743	6	32633163	5.275803505	2.95E-07	19.83	5.23E-72	10.86171954	1.21E-21	3.03E-14
6_29920272_T_A_b37	ENSG00000204622.6	1.61E-05	6	29920272	1.30E-14	-54902	b37	rs1621510	6	29920272	cg07163603	6	29910051	5.146187367	5.53E-07	9.499	2.17E-20	7.817787185	3.73E-13	5.36E-14
6_32623150_T_C_b37	ENSG00000244731.3	1.80E-06	6	32623150	2.36E-09	673349	b37	rs3021302	6	32623150	cg21493951	6	32632338	-6.443270017	6.34E-10	-12.64	1.25E-33	-7.824934734	3.57E-13	6.49E-14
6_29913374_C_G_b37	ENSG00000204622.6	1.40E-05	6	29913374	1.09E-14	-61800	b37	rs1061815	6	29913374	cg07163603	6	29910051	5.146187367	5.53E-07	9.499	2.17E-20	7.796424243	4.24E-13	6.67E-14
6_29913137_A_G_b37	ENSG00000204622.6	1.40E-05	6	29913137	1.09E-14	-62037	b37	rs3132686	6	29913137	cg07163603	6	29910051	5.146187367	5.53E-07	9.499	2.17E-20	7.796424243	4.24E-13	6.68E-14
6_29916203_G_C_b37	ENSG00000204622.6	1.40E-05	6	29916203	1.11E-14	-58971	b37	rs1655899	6	29916203	cg07163603	6	29910051	5.146187367	5.53E-07	9.499	2.17E-20	7.524341479	2.13E-12	8.97E-14
6_29918022_C_T_b37	ENSG00000204622.6	1.41E-05	6	29918022	1.12E-14	-57152	b37	rs1655905	6	29918022	cg07163603	6	29910051	5.146187367	5.53E-07	9.499	2.17E-20	7.817787185	3.73E-13	9.93E-14
6_29918059_C_T_b37	ENSG00000204622.6	1.41E-05	6	29918059	1.13E-14	-57115	b37	rs1632878	6	29918059	cg07163603	6	29910051	5.146187367	5.53E-07	9.499	2.17E-20	7.817787185	3.73E-13	9.96E-14
6_32627934_G_A_b37	ENSG00000244731.3	6.25E-06	6	32627934	2.29E-07	678133	b37	NA	6	32627934	cg21493951	6	32632338	-7.935580663	7.99E-14	-24.21	1.74E-98	-14.20208243	1.40E-31	2.36E-13
6_32627934_G_A_b37	ENSG00000244731.3	6.25E-06	6	32627934	2.29E-07	678133	b37	NA	6	32627934	cg24593918	6	32633157	5.367105157	1.88E-07	21.82	6.97E-84	10.68103569	4.08E-21	2.36E-13
6_32627934_G_A_b37	ENSG00000244731.3	6.25E-06	6	32627934	2.29E-07	678133	b37	NA	6	32627934	cg23464743	6	32633163	4.945008636	1.43E-06	19.61	9.67E-71	10.86171954	1.21E-21	2.36E-13
2_200775125_T_C_b37	ENSG00000226124.2	1.03E-06	2	200775125	3.33E-05	59229	b37	rs35594306	2	200775125	cg03014969	2	200775135	-7.507925009	1.17E-12	-9.291	1.30E-19	-5.34272771	2.63E-07	3.62E-13
6_29916618_G_A_b37	ENSG00000204622.6	1.19E-05	6	29916618	1.63E-14	-58556	b37	rs1655900	6	29916618	cg07163603	6	29910051	5.149854758	5.43E-07	9.499	2.17E-20	7.524341479	2.13E-12	3.77E-13
2_200780737_T_C_b37	ENSG00000226124.2	9.65E-07	2	200780737	1.58E-05	64841	b37	rs35220450	2	200780737	cg03014969	2	200775135	-7.507925009	1.17E-12	-9.291	1.30E-19	-5.407405321	1.93E-07	4.05E-13
2_200768491_C_T_b37	ENSG00000226124.2	9.65E-07	2	200768491	1.44E-05	52595	b37	rs56155997	2	200768491	cg03014969	2	200775135	-7.507925009	1.17E-12	-9.291	1.30E-19	-5.407405321	1.93E-07	5.92E-13
6_32627784_C_T_b37	ENSG00000244731.3	7.31E-06	6	32627784	2.65E-07	677983	b37	rs78372297	6	32627784	cg21493951	6	32632338	-8.167755164	1.79E-14	-23.5	4.14E-94	-14.59096281	9.67E-33	1.99E-12
6_32627784_C_T_b37	ENSG00000244731.3	7.31E-06	6	32627784	2.65E-07	677983	b37	rs78372297	6	32627784	cg23464743	6	32633163	5.567089139	6.91E-08	18.77	7.47E-66	11.01220242	4.40E-22	1.99E-12
6_32627784_C_T_b37	ENSG00000244731.3	7.31E-06	6	32627784	2.65E-07	677983	b37	rs78372297	6	32627784	cg24593918	6	32633157	5.390382662	1.68E-07	21.01	4.94E-79	10.83570568	1.44E-21	1.99E-12
6_32634373_C_T_b37	ENSG00000232629.4	1.39E-08	6	32634373	1.78E-37	-96938	b37	rs9274522	6	32634373	cg23464743	6	32633163	11.05908388	3.02E-23	26.31	1.40E-111	17.98531054	1.01E-42	1.41E-11
6_32634373_C_T_b37	ENSG00000232629.4	1.39E-08	6	32634373	1.78E-37	-96938	b37	rs9274522	6	32634373	cg24593918	6	32633157	10.97146267	5.77E-23	25.65	1.71E-107	14.96897191	7.21E-34	1.41E-11
6_32634373_C_T_b37	ENSG00000232629.4	1.39E-08	6	32634373	1.78E-37	-96938	b37	rs9274522	6	32634373	cg27196273	6	32632992	10.26378935	1.00E-20	17.53	7.56E-59	11.42517321	2.68E-23	1.41E-11
6_32634373_C_T_b37	ENSG00000232629.4	1.39E-08	6	32634373	1.78E-37	-96938	b37	rs9274522	6	32634373	cg23967822	6	32632961	5.870460871	1.44E-08	7.866	1.13E-14	14.61139654	8.41E-33	1.41E-11
6_32634373_C_T_b37	ENSG00000232629.4	1.39E-08	6	32634373	1.78E-37	-96938	b37	rs9274522	6	32634373	cg13047157	6	32633114	4.904183333	1.73E-06	19.45	8.18E-70	7.979074893	1.41E-13	1.41E-11
6_29707267_G_T_b37	ENSG00000230795.2	3.87E-05	6	29707267	1.38E-16	-187688	b37	rs1633096	6	29707267	cg27642588	6	29709602	5.679420289	3.89E-08	8.164	1.19E-15	5.561357929	9.09E-08	2.02E-11
6_32561424_C_T_b37	ENSG00000198502.5	9.45E-10	6	32561424	3.52E-30	63360	b37	rs9270591	6	32561424	cg10632894	6	32552453	10.06229083	4.24E-20	-8.793	8.19E-18	-4.815807152	3.01E-06	3.78E-11
6_31252396_A_C_b37	ENSG00000272501.1	1.64E-06	6	31252396	7.60E-11	86582	b37	rs2524054	6	31252396	cg10409680	6	31239320	-9.34551673	6.59E-18	-24.94	5.03E-103	-11.22573743	1.04E-22	4.42E-11
6_31252396_A_C_b37	ENSG00000272501.1	1.64E-06	6	31252396	7.60E-11	86582	b37	rs2524054	6	31252396	cg17974398	6	31239324	-9.054327267	4.89E-17	-7.417	2.96E-13	-12.53235757	1.38E-26	4.42E-11
6_31252396_A_C_b37	ENSG00000204525.10	4.21E-17	6	31252396	2.00E-41	12514	b37	rs2524054	6	31252396	cg10409680	6	31239320	-9.34551673	6.59E-18	-24.94	5.03E-103	-11.22573743	1.04E-22	4.42E-11
6_31252396_A_C_b37	ENSG00000204525.10	4.21E-17	6	31252396	2.00E-41	12514	b37	rs2524054	6	31252396	cg17974398	6	31239324	-9.054327267	4.89E-17	-7.417	2.96E-13	-12.53235757	1.38E-26	4.42E-11
6_31257511_A_C_b37	ENSG00000272501.1	1.64E-06	6	31257511	7.60E-11	91697	b37	rs2853928	6	31257511	cg10409680	6	31239320	-9.297366831	9.20E-18	-24.94	5.03E-103	-11.22573743	1.04E-22	4.65E-11
6_31257511_A_C_b37	ENSG00000272501.1	1.64E-06	6	31257511	7.60E-11	91697	b37	rs2853928	6	31257511	cg17974398	6	31239324	-9.028590341	5.83E-17	-7.417	2.96E-13	-12.53235757	1.38E-26	4.65E-11
6_31257511_A_C_b37	ENSG00000204525.10	4.21E-17	6	31257511	2.00E-41	17629	b37	rs2853928	6	31257511	cg10409680	6	31239320	-9.297366831	9.20E-18	-24.94	5.03E-103	-11.22573743	1.04E-22	4.65E-11
6_31257511_A_C_b37	ENSG00000204525.10	4.21E-17	6	31257511	2.00E-41	17629	b37	rs2853928	6	31257511	cg17974398	6	31239324	-9.028590341	5.83E-17	-7.417	2.96E-13	-12.53235757	1.38E-26	4.65E-11
6_31175608_T_C_b37	ENSG00000272501.1	1.88E-09	6	31175608	2.03E-19	9794	b37	rs4249311	6	31175608	cg04710276	6	31164994	4.582659241	7.39E-06	9.934	4.69E-22	-5.193700139	5.33E-07	1.96E-10
6_31175608_T_C_b37	ENSG00000204525.10	7.23E-07	6	31175608	3.38E-24	-64274	b37	rs4249311	6	31175608	cg04710276	6	31164994	4.582659241	7.39E-06	9.934	4.69E-22	-5.193700139	5.33E-07	1.96E-10
6_31173933_T_G_b37	ENSG00000272501.1	1.88E-09	6	31173933	2.03E-19	8119	b37	rs6930462	6	31173933	cg04710276	6	31164994	4.582659241	7.39E-06	9.934	4.69E-22	-5.193700139	5.33E-07	2.05E-10
6_31173933_T_G_b37	ENSG00000204525.10	7.23E-07	6	31173933	3.41E-24	-65949	b37	rs6930462	6	31173933	cg04710276	6	31164994	4.582659241	7.39E-06	9.934	4.69E-22	-5.193700139	5.33E-07	2.05E-10
6_31173433_G_A_b37	ENSG00000272501.1	1.88E-09	6	31173433	2.03E-19	7619	b37	rs3998077	6	31173433	cg04710276	6	31164994	4.582659241	7.39E-06	9.934	4.69E-22	5.193700139	5.33E-07	2.10E-10
6_31173433_G_A_b37	ENSG00000204525.10	7.23E-07	6	31173433	3.41E-24	-66449	b37	rs3998077	6	31173433	cg04710276	6	31164994	4.582659241	7.39E-06	9.934	4.69E-22	5.193700139	5.33E-07	2.10E-10
6_31171257_A_C_b37	ENSG00000272501.1	1.88E-09	6	31171257	2.03E-19	5443	b37	rs6921948	6	31171257	cg04710276	6	31164994	4.582659241	7.39E-06	9.934	4.69E-22	-5.419787186	1.81E-07	2.12E-10
6_31171257_A_C_b37	ENSG00000204525.10	7.23E-07	6	31171257	3.41E-24	-68625	b37	rs6921948	6	31171257	cg04710276	6	31164994	4.582659241	7.39E-06	9.934	4.69E-22	-5.419787186	1.81E-07	2.12E-10
6_31237449_T_C_b37	ENSG00000272501.1	4.18E-07	6	31237449	1.83E-12	71635	b37	rs68037221	6	31237449	cg10409680	6	31239320	-13.36803872	7.77E-31	-26.49	1.08E-112	-14.76429852	2.94E-33	2.71E-10
6_31237449_T_C_b37	ENSG00000272501.1	4.18E-07	6	31237449	1.83E-12	71635	b37	rs68037221	6	31237449	cg17974398	6	31239324	-11.72681118	2.09E-25	-7.03	4.28E-12	-14.59182171	9.62E-33	2.71E-10
6_31237449_T_C_b37	ENSG00000204525.10	1.20E-20	6	31237449	7.57E-58	-2433	b37	rs68037221	6	31237449	cg10409680	6	31239320	-13.36803872	7.77E-31	-26.49	1.08E-112	-14.76429852	2.94E-33	2.71E-10
6_31237449_T_C_b37	ENSG00000204525.10	1.20E-20	6	31237449	7.57E-58	-2433	b37	rs68037221	6	31237449	cg17974398	6	31239324	-11.72681118	2.09E-25	-7.03	4.28E-12	-14.59182171	9.62E-33	2.71E-10
6_31172351_C_T_b37	ENSG00000272501.1	3.46E-10	6	31172351	2.21E-19	6537	b37	rs3887381	6	31172351	cg04710276	6	31164994	4.608922664	6.58E-06	9.934	4.69E-22	5.248778007	4.11E-07	3.01E-10
6_31172351_C_T_b37	ENSG00000204525.10	1.46E-06	6	31172351	9.80E-24	-67531	b37	rs3887381	6	31172351	cg04710276	6	31164994	4.608922664	6.58E-06	9.934	4.69E-22	5.248778007	4.11E-07	3.01E-10
6_31326324_C_T_b37	ENSG00000204525.10	1.14E-07	6	31326324	3.58E-18	86442	b37	rs2596475	6	31326324	cg17731992	6	31324997	-8.130439854	2.29E-14	-10.69	4.52E-25	-6.089947238	6.23E-09	3.70E-10
6_31174527_A_G_b37	ENSG00000272501.1	1.88E-09	6	31174527	2.03E-19	8713	b37	rs2894181	6	31174527	cg04710276	6	31164994	4.582659241	7.39E-06	9.934	4.69E-22	-5.193700139	5.33E-07	4.44E-10
6_31174527_A_G_b37	ENSG00000204525.10	7.23E-07	6	31174527	3.41E-24	-65355	b37	rs2894181	6	31174527	cg04710276	6	31164994	4.582659241	7.39E-06	9.934	4.69E-22	-5.193700139	5.33E-07	4.44E-10
6_31242089_A_T_b37	ENSG00000272501.1	2.15E-07	6	31242089	2.42E-12	76275	b37	rs2524080	6	31242089	cg10409680	6	31239320	-12.80054789	6.07E-29	-26.24	3.89E-111	-13.18961246	1.50E-28	6.35E-10
6_31242089_A_T_b37	ENSG00000272501.1	2.15E-07	6	31242089	2.42E-12	76275	b37	rs2524080	6	31242089	cg17974398	6	31239324	-11.10110457	2.22E-23	-7.16	1.76E-12	-13.21761122	1.24E-28	6.35E-10
6_31242089_A_T_b37	ENSG00000204525.10	2.03E-19	6	31242089	9.52E-54	2207	b37	rs2524080	6	31242089	cg10409680	6	31239320	-12.80054789	6.07E-29	-26.24	3.89E-111	-13.18961246	1.50E-28	6.35E-10
6_31242089_A_T_b37	ENSG00000204525.10	2.03E-19	6	31242089	9.52E-54	2207	b37	rs2524080	6	31242089	cg17974398	6	31239324	-11.10110457	2.22E-23	-7.16	1.76E-12	-13.21761122	1.24E-28	6.35E-10
6_26350810_T_A_b37	ENSG00000186470.9	4.42E-05	6	26350810	1.44E-15	-14577	b37	rs34565965	6	26350810	cg10795676	6	26370623	-6.585927177	2.83E-10	-5.895	5.44E-09	-5.153485082	6.44E-07	1.11E-09
6_26350810_T_A_b37	ENSG00000186470.9	4.42E-05	6	26350810	1.44E-15	-14577	b37	rs34565965	6	26350810	cg14345882	6	26364793	5.665199774	4.19E-08	8.545	6.04E-17	10.28930439	5.58E-20	1.11E-09
6_26196593_A_G_b37	ENSG00000186470.9	1.98E-06	6	26196593	6.71E-06	-168794	b37	rs67575965	6	26196593	cg06035815	6	26189597	10.79379917	2.13E-22	10.26	2.35E-23	7.808316945	3.95E-13	1.74E-09
6_26352069_TAAG_T_b37	ENSG00000186470.9	3.23E-05	6	26352069	1.44E-15	-13318	b37	rs70977268	6	26352069	cg10795676	6	26370623	-6.365530052	9.80E-10	-5.888	5.68E-09	-5.153485082	6.44E-07	1.80E-09
6_26352069_TAAG_T_b37	ENSG00000186470.9	3.23E-05	6	26352069	1.44E-15	-13318	b37	rs70977268	6	26352069	cg14345882	6	26364793	5.697673954	3.54E-08	8.628	3.12E-17	10.28930439	5.58E-20	1.80E-09
6_28127703_C_T_b37	ENSG00000219392.1	4.72E-06	6	28127703	8.47E-06	44297	b37	rs9393896	6	28127703	cg19592336	6	28129416	28.14740141	5.47E-78	8.375	2.32E-16	7.744282631	5.78E-13	1.81E-09
6_28127703_C_T_b37	ENSG00000219392.1	4.72E-06	6	28127703	8.47E-06	44297	b37	rs9393896	6	28127703	cg12963246	6	28129442	24.8537888	2.55E-68	7.774	2.23E-14	8.551465452	4.18E-15	1.81E-09
6_28127703_C_T_b37	ENSG00000219392.1	4.72E-06	6	28127703	8.47E-06	44297	b37	rs9393896	6	28127703	cg23281280	6	28129359	24.09861706	5.08E-66	11.24	2.08E-27	11.41225256	2.93E-23	1.81E-09
6_28127703_C_T_b37	ENSG00000219392.1	4.72E-06	6	28127703	8.47E-06	44297	b37	rs9393896	6	28127703	cg26335602	6	28129616	22.50185324	4.66E-61	8.72	1.49E-17	10.46212719	1.76E-20	1.81E-09
6_32628193_G_A_b37	ENSG00000196735.7	3.34E-06	6	32628193	6.17E-28	32237	b37	rs9273490	6	32628193	cg23464743	6	32633163	11.47414033	1.39E-24	29.65	1.47E-132	17.1018883	3.67E-40	1.95E-09
6_32628193_G_A_b37	ENSG00000196735.7	3.34E-06	6	32628193	6.17E-28	32237	b37	rs9273490	6	32628193	cg24593918	6	32633157	11.31799605	4.44E-24	28.96	3.06E-128	14.33539038	5.61E-32	1.95E-09
6_32628193_G_A_b37	ENSG00000196735.7	3.34E-06	6	32628193	6.17E-28	32237	b37	rs9273490	6	32628193	cg27196273	6	32632992	9.380777747	5.16E-18	17.65	1.76E-59	11.56665569	1.03E-23	1.95E-09
6_32628193_G_A_b37	ENSG00000196735.7	3.34E-06	6	32628193	6.17E-28	32237	b37	rs9273490	6	32628193	cg23967822	6	32632961	4.959585634	1.34E-06	7.563	1.04E-13	14.69799152	4.64E-33	1.95E-09
6_32628193_G_A_b37	ENSG00000232629.4	2.39E-08	6	32628193	4.74E-38	-103118	b37	rs9273490	6	32628193	cg23464743	6	32633163	11.47414033	1.39E-24	29.65	1.47E-132	17.1018883	3.67E-40	1.95E-09
6_32628193_G_A_b37	ENSG00000232629.4	2.39E-08	6	32628193	4.74E-38	-103118	b37	rs9273490	6	32628193	cg24593918	6	32633157	11.31799605	4.44E-24	28.96	3.06E-128	14.33539038	5.61E-32	1.95E-09
6_32628193_G_A_b37	ENSG00000232629.4	2.39E-08	6	32628193	4.74E-38	-103118	b37	rs9273490	6	32628193	cg27196273	6	32632992	9.380777747	5.16E-18	17.65	1.76E-59	11.56665569	1.03E-23	1.95E-09
6_32628193_G_A_b37	ENSG00000232629.4	2.39E-08	6	32628193	4.74E-38	-103118	b37	rs9273490	6	32628193	cg23967822	6	32632961	4.959585634	1.34E-06	7.563	1.04E-13	14.69799152	4.64E-33	1.95E-09
6_31326522_GC_G_b37	ENSG00000204525.10	1.18E-08	6	31326522	6.54E-21	86640	b37	NA	6	31326522	cg17731992	6	31324997	-8.317539932	6.76E-15	-12.3	4.55E-32	-5.926203701	1.45E-08	2.24E-09
6_31243971_A_G_b37	ENSG00000272501.1	4.20E-07	6	31243971	8.50E-12	78157	b37	rs2844612	6	31243971	cg10409680	6	31239320	-12.99126351	1.41E-29	-26.49	1.08E-112	-14.76429852	2.94E-33	2.53E-09
6_31243971_A_G_b37	ENSG00000272501.1	4.20E-07	6	31243971	8.50E-12	78157	b37	rs2844612	6	31243971	cg17974398	6	31239324	-11.51704799	1.01E-24	-7.03	4.28E-12	-14.59182171	9.62E-33	2.53E-09
6_31243971_A_G_b37	ENSG00000204525.10	1.18E-20	6	31243971	1.58E-56	4089	b37	rs2844612	6	31243971	cg10409680	6	31239320	-12.99126351	1.41E-29	-26.49	1.08E-112	-14.76429852	2.94E-33	2.53E-09
6_31243971_A_G_b37	ENSG00000204525.10	1.18E-20	6	31243971	1.58E-56	4089	b37	rs2844612	6	31243971	cg17974398	6	31239324	-11.51704799	1.01E-24	-7.03	4.28E-12	-14.59182171	9.62E-33	2.53E-09
6_31244021_G_A_b37	ENSG00000272501.1	4.20E-07	6	31244021	9.14E-12	78207	b37	rs2524074	6	31244021	cg10409680	6	31239320	-12.99126351	1.41E-29	-26.49	1.08E-112	-14.76429852	2.94E-33	2.54E-09
6_31244021_G_A_b37	ENSG00000272501.1	4.20E-07	6	31244021	9.14E-12	78207	b37	rs2524074	6	31244021	cg17974398	6	31239324	-11.51704799	1.01E-24	-7.03	4.28E-12	-14.59182171	9.62E-33	2.54E-09
6_31244021_G_A_b37	ENSG00000204525.10	1.18E-20	6	31244021	1.90E-56	4139	b37	rs2524074	6	31244021	cg10409680	6	31239320	-12.99126351	1.41E-29	-26.49	1.08E-112	-14.76429852	2.94E-33	2.54E-09
6_31244021_G_A_b37	ENSG00000204525.10	1.18E-20	6	31244021	1.90E-56	4139	b37	rs2524074	6	31244021	cg17974398	6	31239324	-11.51704799	1.01E-24	-7.03	4.28E-12	-14.59182171	9.62E-33	2.54E-09
6_31243979_T_A_b37	ENSG00000272501.1	4.20E-07	6	31243979	8.61E-12	78165	b37	rs2844611	6	31243979	cg10409680	6	31239320	-12.99126351	1.41E-29	-26.49	1.08E-112	-14.76429852	2.94E-33	2.55E-09
6_31243979_T_A_b37	ENSG00000272501.1	4.20E-07	6	31243979	8.61E-12	78165	b37	rs2844611	6	31243979	cg17974398	6	31239324	-11.51704799	1.01E-24	-7.03	4.28E-12	-14.59182171	9.62E-33	2.55E-09
6_31243979_T_A_b37	ENSG00000204525.10	1.18E-20	6	31243979	1.63E-56	4097	b37	rs2844611	6	31243979	cg10409680	6	31239320	-12.99126351	1.41E-29	-26.49	1.08E-112	-14.76429852	2.94E-33	2.55E-09
6_31243979_T_A_b37	ENSG00000204525.10	1.18E-20	6	31243979	1.63E-56	4097	b37	rs2844611	6	31243979	cg17974398	6	31239324	-11.51704799	1.01E-24	-7.03	4.28E-12	-14.59182171	9.62E-33	2.55E-09
6_31244046_G_GC_b37	ENSG00000272501.1	4.20E-07	6	31244046	9.14E-12	78232	b37	rs9281303	6	31244046	cg10409680	6	31239320	-12.99126351	1.41E-29	-26.49	1.08E-112	-14.76429852	2.94E-33	2.56E-09
6_31244046_G_GC_b37	ENSG00000272501.1	4.20E-07	6	31244046	9.14E-12	78232	b37	rs9281303	6	31244046	cg17974398	6	31239324	-11.51704799	1.01E-24	-7.03	4.28E-12	-14.59182171	9.62E-33	2.56E-09
6_31244046_G_GC_b37	ENSG00000204525.10	1.18E-20	6	31244046	1.90E-56	4164	b37	rs9281303	6	31244046	cg10409680	6	31239320	-12.99126351	1.41E-29	-26.49	1.08E-112	-14.76429852	2.94E-33	2.56E-09
6_31244046_G_GC_b37	ENSG00000204525.10	1.18E-20	6	31244046	1.90E-56	4164	b37	rs9281303	6	31244046	cg17974398	6	31239324	-11.51704799	1.01E-24	-7.03	4.28E-12	-14.59182171	9.62E-33	2.56E-09
6_31326629_C_T_b37	ENSG00000204525.10	1.18E-08	6	31326629	6.65E-21	86747	b37	rs2523594	6	31326629	cg17731992	6	31324997	-8.303485096	7.42E-15	-12.14	2.34E-31	-5.926203701	1.45E-08	2.65E-09
6_32626311_T_C_b37	ENSG00000232629.4	1.37E-05	6	32626311	5.11E-31	-105000	b37	rs6906021	6	32626311	cg24593918	6	32633157	13.61948133	1.12E-31	28.06	1.39E-122	12.8802762	1.27E-27	2.89E-09
6_32626311_T_C_b37	ENSG00000232629.4	1.37E-05	6	32626311	5.11E-31	-105000	b37	rs6906021	6	32626311	cg23464743	6	32633163	11.42877598	1.95E-24	29.49	1.51E-131	14.26495578	9.11E-32	2.89E-09
6_32626311_T_C_b37	ENSG00000232629.4	1.37E-05	6	32626311	5.11E-31	-105000	b37	rs6906021	6	32626311	cg27196273	6	32632992	8.748713379	3.87E-16	16.43	8.71E-53	10.24441698	7.51E-20	2.89E-09
6_32626311_T_C_b37	ENSG00000232629.4	1.37E-05	6	32626311	5.11E-31	-105000	b37	rs6906021	6	32626311	cg23967822	6	32632961	4.926914568	1.56E-06	6.499	1.39E-10	11.22484544	1.04E-22	2.89E-09
6_31326618_G_A_b37	ENSG00000204525.10	1.19E-08	6	31326618	4.86E-21	86736	b37	rs2523595	6	31326618	cg17731992	6	31324997	-8.152257381	1.98E-14	-12.14	2.34E-31	-5.926203701	1.45E-08	3.06E-09
6_31255007_C_T_b37	ENSG00000272501.1	2.62E-05	6	31255007	3.51E-12	89193	b37	rs2853931	6	31255007	cg10409680	6	31239320	-4.754118874	3.44E-06	-15.83	1.47E-49	-6.344992171	1.62E-09	3.17E-09
6_31255007_C_T_b37	ENSG00000204525.10	6.60E-08	6	31255007	6.37E-27	15125	b37	rs2853931	6	31255007	cg10409680	6	31239320	-4.754118874	3.44E-06	-15.83	1.47E-49	-6.344992171	1.62E-09	3.17E-09
6_28137505_C_CGCAGAA_b37	ENSG00000219392.1	1.24E-05	6	28137505	3.34E-06	54099	b37	rs141581203	6	28137505	cg19592336	6	28129416	28.14740141	5.47E-78	8.401	1.89E-16	6.956201917	5.63E-11	3.20E-09
6_28137505_C_CGCAGAA_b37	ENSG00000219392.1	1.24E-05	6	28137505	3.34E-06	54099	b37	rs141581203	6	28137505	cg12963246	6	28129442	24.8537888	2.55E-68	7.743	2.81E-14	8.09622872	6.93E-14	3.20E-09
6_28137505_C_CGCAGAA_b37	ENSG00000219392.1	1.24E-05	6	28137505	3.34E-06	54099	b37	rs141581203	6	28137505	cg23281280	6	28129359	24.09861706	5.08E-66	11.27	1.59E-27	10.54400395	1.02E-20	3.20E-09
6_28137505_C_CGCAGAA_b37	ENSG00000219392.1	1.24E-05	6	28137505	3.34E-06	54099	b37	rs141581203	6	28137505	cg26335602	6	28129616	22.50185324	4.66E-61	8.689	1.91E-17	8.996712642	2.53E-16	3.20E-09
6_31325494_T_C_b37	ENSG00000204525.10	5.29E-09	6	31325494	2.22E-19	85612	b37	rs9266234	6	31325494	cg17731992	6	31324997	-8.41468587	3.57E-15	-13.6	3.43E-38	-6.508024667	6.73E-10	3.41E-09
6_28112713_T_C_b37	ENSG00000219392.1	7.24E-06	6	28112713	1.90E-05	29307	b37	rs9468295	6	28112713	cg19592336	6	28129416	28.14740141	5.47E-78	8.401	1.89E-16	7.744282631	5.78E-13	3.58E-09
6_28112713_T_C_b37	ENSG00000219392.1	7.24E-06	6	28112713	1.90E-05	29307	b37	rs9468295	6	28112713	cg12963246	6	28129442	24.8537888	2.55E-68	7.743	2.81E-14	8.551465452	4.18E-15	3.58E-09
6_28112713_T_C_b37	ENSG00000219392.1	7.24E-06	6	28112713	1.90E-05	29307	b37	rs9468295	6	28112713	cg23281280	6	28129359	24.09861706	5.08E-66	11.27	1.59E-27	11.41225256	2.93E-23	3.58E-09
6_28112713_T_C_b37	ENSG00000219392.1	7.24E-06	6	28112713	1.90E-05	29307	b37	rs9468295	6	28112713	cg26335602	6	28129616	22.50185324	4.66E-61	8.689	1.91E-17	10.46212719	1.76E-20	3.58E-09
6_28127710_G_T_b37	ENSG00000219392.1	7.24E-06	6	28127710	7.66E-06	44304	b37	rs9393897	6	28127710	cg19592336	6	28129416	28.14740141	5.47E-78	8.375	2.32E-16	7.744282631	5.78E-13	4.20E-09
6_28127710_G_T_b37	ENSG00000219392.1	7.24E-06	6	28127710	7.66E-06	44304	b37	rs9393897	6	28127710	cg12963246	6	28129442	24.8537888	2.55E-68	7.774	2.23E-14	8.551465452	4.18E-15	4.20E-09
6_28127710_G_T_b37	ENSG00000219392.1	7.24E-06	6	28127710	7.66E-06	44304	b37	rs9393897	6	28127710	cg23281280	6	28129359	24.09861706	5.08E-66	11.24	2.08E-27	11.41225256	2.93E-23	4.20E-09
6_28127710_G_T_b37	ENSG00000219392.1	7.24E-06	6	28127710	7.66E-06	44304	b37	rs9393897	6	28127710	cg26335602	6	28129616	22.50185324	4.66E-61	8.72	1.49E-17	10.46212719	1.76E-20	4.20E-09
6_28143011_G_A_b37	ENSG00000219392.1	7.24E-06	6	28143011	4.34E-06	59605	b37	rs9348798	6	28143011	cg19592336	6	28129416	28.14740141	5.47E-78	8.306	3.98E-16	7.744282631	5.78E-13	4.71E-09
6_28143011_G_A_b37	ENSG00000219392.1	7.24E-06	6	28143011	4.34E-06	59605	b37	rs9348798	6	28143011	cg12963246	6	28129442	24.8537888	2.55E-68	7.652	5.46E-14	8.551465452	4.18E-15	4.71E-09
6_28143011_G_A_b37	ENSG00000219392.1	7.24E-06	6	28143011	4.34E-06	59605	b37	rs9348798	6	28143011	cg23281280	6	28129359	24.09861706	5.08E-66	11.23	2.26E-27	11.41225256	2.93E-23	4.71E-09
6_28143011_G_A_b37	ENSG00000219392.1	7.24E-06	6	28143011	4.34E-06	59605	b37	rs9348798	6	28143011	cg26335602	6	28129616	22.50185324	4.66E-61	8.644	2.74E-17	10.46212719	1.76E-20	4.71E-09
6_28111536_A_T_b37	ENSG00000219392.1	7.18E-06	6	28111536	8.37E-06	28130	b37	rs4713146	6	28111536	cg19592336	6	28129416	28.14740141	5.47E-78	8.401	1.89E-16	7.744282631	5.78E-13	4.85E-09
6_28111536_A_T_b37	ENSG00000219392.1	7.18E-06	6	28111536	8.37E-06	28130	b37	rs4713146	6	28111536	cg12963246	6	28129442	24.8537888	2.55E-68	7.743	2.81E-14	8.551465452	4.18E-15	4.85E-09
6_28111536_A_T_b37	ENSG00000219392.1	7.18E-06	6	28111536	8.37E-06	28130	b37	rs4713146	6	28111536	cg23281280	6	28129359	24.09861706	5.08E-66	11.27	1.59E-27	11.41225256	2.93E-23	4.85E-09
6_28111536_A_T_b37	ENSG00000219392.1	7.18E-06	6	28111536	8.37E-06	28130	b37	rs4713146	6	28111536	cg26335602	6	28129616	22.50185324	4.66E-61	8.689	1.91E-17	10.46212719	1.76E-20	4.85E-09
6_28136212_G_A_b37	ENSG00000219392.1	7.24E-06	6	28136212	5.85E-06	52806	b37	rs4713150	6	28136212	cg19592336	6	28129416	28.14740141	5.47E-78	8.401	1.89E-16	7.744282631	5.78E-13	4.96E-09
6_28136212_G_A_b37	ENSG00000219392.1	7.24E-06	6	28136212	5.85E-06	52806	b37	rs4713150	6	28136212	cg12963246	6	28129442	24.8537888	2.55E-68	7.743	2.81E-14	8.551465452	4.18E-15	4.96E-09
6_28136212_G_A_b37	ENSG00000219392.1	7.24E-06	6	28136212	5.85E-06	52806	b37	rs4713150	6	28136212	cg23281280	6	28129359	24.09861706	5.08E-66	11.27	1.59E-27	11.41225256	2.93E-23	4.96E-09
6_28136212_G_A_b37	ENSG00000219392.1	7.24E-06	6	28136212	5.85E-06	52806	b37	rs4713150	6	28136212	cg26335602	6	28129616	22.50185324	4.66E-61	8.689	1.91E-17	10.46212719	1.76E-20	4.96E-09
6_28115921_G_A_b37	ENSG00000219392.1	7.24E-06	6	28115921	8.37E-06	32515	b37	rs4713148	6	28115921	cg19592336	6	28129416	28.14740141	5.47E-78	8.401	1.89E-16	7.744282631	5.78E-13	5.14E-09
6_28115921_G_A_b37	ENSG00000219392.1	7.24E-06	6	28115921	8.37E-06	32515	b37	rs4713148	6	28115921	cg12963246	6	28129442	24.8537888	2.55E-68	7.743	2.81E-14	8.551465452	4.18E-15	5.14E-09
6_28115921_G_A_b37	ENSG00000219392.1	7.24E-06	6	28115921	8.37E-06	32515	b37	rs4713148	6	28115921	cg23281280	6	28129359	24.09861706	5.08E-66	11.27	1.59E-27	11.41225256	2.93E-23	5.14E-09
6_28115921_G_A_b37	ENSG00000219392.1	7.24E-06	6	28115921	8.37E-06	32515	b37	rs4713148	6	28115921	cg26335602	6	28129616	22.50185324	4.66E-61	8.689	1.91E-17	10.46212719	1.76E-20	5.14E-09
6_28126202_A_G_b37	ENSG00000219392.1	7.24E-06	6	28126202	8.38E-06	42796	b37	rs9348796	6	28126202	cg19592336	6	28129416	28.14740141	5.47E-78	8.401	1.89E-16	7.744282631	5.78E-13	5.19E-09
6_28126202_A_G_b37	ENSG00000219392.1	7.24E-06	6	28126202	8.38E-06	42796	b37	rs9348796	6	28126202	cg12963246	6	28129442	24.8537888	2.55E-68	7.743	2.81E-14	8.551465452	4.18E-15	5.19E-09
6_28126202_A_G_b37	ENSG00000219392.1	7.24E-06	6	28126202	8.38E-06	42796	b37	rs9348796	6	28126202	cg23281280	6	28129359	24.09861706	5.08E-66	11.27	1.59E-27	11.41225256	2.93E-23	5.19E-09
6_28126202_A_G_b37	ENSG00000219392.1	7.24E-06	6	28126202	8.38E-06	42796	b37	rs9348796	6	28126202	cg26335602	6	28129616	22.50185324	4.66E-61	8.689	1.91E-17	10.46212719	1.76E-20	5.19E-09
6_28124469_C_T_b37	ENSG00000219392.1	7.24E-06	6	28124469	8.37E-06	41063	b37	rs9295759	6	28124469	cg19592336	6	28129416	28.14740141	5.47E-78	8.401	1.89E-16	7.744282631	5.78E-13	5.19E-09
6_28124469_C_T_b37	ENSG00000219392.1	7.24E-06	6	28124469	8.37E-06	41063	b37	rs9295759	6	28124469	cg12963246	6	28129442	24.8537888	2.55E-68	7.743	2.81E-14	8.551465452	4.18E-15	5.19E-09
6_28124469_C_T_b37	ENSG00000219392.1	7.24E-06	6	28124469	8.37E-06	41063	b37	rs9295759	6	28124469	cg23281280	6	28129359	24.09861706	5.08E-66	11.27	1.59E-27	11.41225256	2.93E-23	5.19E-09
6_28124469_C_T_b37	ENSG00000219392.1	7.24E-06	6	28124469	8.37E-06	41063	b37	rs9295759	6	28124469	cg26335602	6	28129616	22.50185324	4.66E-61	8.689	1.91E-17	10.46212719	1.76E-20	5.19E-09
6_28120898_G_A_b37	ENSG00000219392.1	7.24E-06	6	28120898	8.37E-06	37492	b37	rs17774663	6	28120898	cg19592336	6	28129416	28.14740141	5.47E-78	8.401	1.89E-16	7.744282631	5.78E-13	5.29E-09
6_28120898_G_A_b37	ENSG00000219392.1	7.24E-06	6	28120898	8.37E-06	37492	b37	rs17774663	6	28120898	cg12963246	6	28129442	24.8537888	2.55E-68	7.743	2.81E-14	8.551465452	4.18E-15	5.29E-09
6_28120898_G_A_b37	ENSG00000219392.1	7.24E-06	6	28120898	8.37E-06	37492	b37	rs17774663	6	28120898	cg23281280	6	28129359	24.09861706	5.08E-66	11.27	1.59E-27	11.41225256	2.93E-23	5.29E-09
6_28120898_G_A_b37	ENSG00000219392.1	7.24E-06	6	28120898	8.37E-06	37492	b37	rs17774663	6	28120898	cg26335602	6	28129616	22.50185324	4.66E-61	8.689	1.91E-17	10.46212719	1.76E-20	5.29E-09
6_28141697_A_AC_b37	ENSG00000219392.1	7.24E-06	6	28141697	1.18E-05	58291	b37	rs35706476	6	28141697	cg19592336	6	28129416	28.14740141	5.47E-78	8.401	1.89E-16	7.744282631	5.78E-13	5.32E-09
6_28141697_A_AC_b37	ENSG00000219392.1	7.24E-06	6	28141697	1.18E-05	58291	b37	rs35706476	6	28141697	cg12963246	6	28129442	24.8537888	2.55E-68	7.743	2.81E-14	8.551465452	4.18E-15	5.32E-09
6_28141697_A_AC_b37	ENSG00000219392.1	7.24E-06	6	28141697	1.18E-05	58291	b37	rs35706476	6	28141697	cg23281280	6	28129359	24.09861706	5.08E-66	11.27	1.59E-27	11.41225256	2.93E-23	5.32E-09
6_28141697_A_AC_b37	ENSG00000219392.1	7.24E-06	6	28141697	1.18E-05	58291	b37	rs35706476	6	28141697	cg26335602	6	28129616	22.50185324	4.66E-61	8.689	1.91E-17	10.46212719	1.76E-20	5.32E-09
6_28144811_TAG_T_b37	ENSG00000219392.1	6.27E-06	6	28144811	3.70E-06	61405	b37	rs59678548	6	28144811	cg19592336	6	28129416	28.14740141	5.47E-78	8.401	1.89E-16	7.744282631	5.78E-13	5.33E-09
6_28144811_TAG_T_b37	ENSG00000219392.1	6.27E-06	6	28144811	3.70E-06	61405	b37	rs59678548	6	28144811	cg12963246	6	28129442	24.8537888	2.55E-68	7.743	2.81E-14	8.551465452	4.18E-15	5.33E-09
6_28144811_TAG_T_b37	ENSG00000219392.1	6.27E-06	6	28144811	3.70E-06	61405	b37	rs59678548	6	28144811	cg23281280	6	28129359	24.09861706	5.08E-66	11.27	1.59E-27	11.41225256	2.93E-23	5.33E-09
6_28144811_TAG_T_b37	ENSG00000219392.1	6.27E-06	6	28144811	3.70E-06	61405	b37	rs59678548	6	28144811	cg26335602	6	28129616	22.50185324	4.66E-61	8.689	1.91E-17	10.46212719	1.76E-20	5.33E-09
6_32566072_T_C_b37	ENSG00000229391.3	2.71E-06	6	32566072	9.78E-17	38273	b37	rs9270658	6	32566072	cg10632894	6	32552453	-5.98855333	7.68E-09	12.45	9.47E-33	4.609735651	7.43E-06	5.33E-09
6_28135660_G_C_b37	ENSG00000219392.1	7.24E-06	6	28135660	4.34E-06	52254	b37	rs9283884	6	28135660	cg19592336	6	28129416	28.14740141	5.47E-78	8.401	1.89E-16	7.744282631	5.78E-13	5.42E-09
6_28135660_G_C_b37	ENSG00000219392.1	7.24E-06	6	28135660	4.34E-06	52254	b37	rs9283884	6	28135660	cg12963246	6	28129442	24.8537888	2.55E-68	7.743	2.81E-14	8.551465452	4.18E-15	5.42E-09
6_28135660_G_C_b37	ENSG00000219392.1	7.24E-06	6	28135660	4.34E-06	52254	b37	rs9283884	6	28135660	cg23281280	6	28129359	24.09861706	5.08E-66	11.27	1.59E-27	11.41225256	2.93E-23	5.42E-09
6_28135660_G_C_b37	ENSG00000219392.1	7.24E-06	6	28135660	4.34E-06	52254	b37	rs9283884	6	28135660	cg26335602	6	28129616	22.50185324	4.66E-61	8.689	1.91E-17	10.46212719	1.76E-20	5.42E-09
6_28120663_C_G_b37	ENSG00000219392.1	7.24E-06	6	28120663	8.37E-06	37257	b37	rs9295758	6	28120663	cg19592336	6	28129416	28.14740141	5.47E-78	8.401	1.89E-16	7.744282631	5.78E-13	5.42E-09
6_28120663_C_G_b37	ENSG00000219392.1	7.24E-06	6	28120663	8.37E-06	37257	b37	rs9295758	6	28120663	cg12963246	6	28129442	24.8537888	2.55E-68	7.743	2.81E-14	8.551465452	4.18E-15	5.42E-09
6_28120663_C_G_b37	ENSG00000219392.1	7.24E-06	6	28120663	8.37E-06	37257	b37	rs9295758	6	28120663	cg23281280	6	28129359	24.09861706	5.08E-66	11.27	1.59E-27	11.41225256	2.93E-23	5.42E-09
6_28120663_C_G_b37	ENSG00000219392.1	7.24E-06	6	28120663	8.37E-06	37257	b37	rs9295758	6	28120663	cg26335602	6	28129616	22.50185324	4.66E-61	8.689	1.91E-17	10.46212719	1.76E-20	5.42E-09
6_28133528_G_C_b37	ENSG00000219392.1	7.24E-06	6	28133528	4.34E-06	50122	b37	rs9393899	6	28133528	cg19592336	6	28129416	26.54246159	2.37E-73	8.401	1.89E-16	7.744282631	5.78E-13	5.43E-09
6_28133528_G_C_b37	ENSG00000219392.1	7.24E-06	6	28133528	4.34E-06	50122	b37	rs9393899	6	28133528	cg12963246	6	28129442	23.93729118	1.59E-65	7.743	2.81E-14	8.551465452	4.18E-15	5.43E-09
6_28133528_G_C_b37	ENSG00000219392.1	7.24E-06	6	28133528	4.34E-06	50122	b37	rs9393899	6	28133528	cg23281280	6	28129359	23.15178373	4.29E-63	11.27	1.59E-27	11.41225256	2.93E-23	5.43E-09
6_28133528_G_C_b37	ENSG00000219392.1	7.24E-06	6	28133528	4.34E-06	50122	b37	rs9393899	6	28133528	cg26335602	6	28129616	21.24576017	4.59E-57	8.689	1.91E-17	10.46212719	1.76E-20	5.43E-09
6_28131537_T_C_b37	ENSG00000219392.1	7.24E-06	6	28131537	5.59E-06	48131	b37	rs9368557	6	28131537	cg19592336	6	28129416	28.14740141	5.47E-78	8.401	1.89E-16	7.744282631	5.78E-13	5.49E-09
6_28131537_T_C_b37	ENSG00000219392.1	7.24E-06	6	28131537	5.59E-06	48131	b37	rs9368557	6	28131537	cg12963246	6	28129442	24.8537888	2.55E-68	7.743	2.81E-14	8.551465452	4.18E-15	5.49E-09
6_28131537_T_C_b37	ENSG00000219392.1	7.24E-06	6	28131537	5.59E-06	48131	b37	rs9368557	6	28131537	cg23281280	6	28129359	24.09861706	5.08E-66	11.27	1.59E-27	11.41225256	2.93E-23	5.49E-09
6_28131537_T_C_b37	ENSG00000219392.1	7.24E-06	6	28131537	5.59E-06	48131	b37	rs9368557	6	28131537	cg26335602	6	28129616	22.50185324	4.66E-61	8.689	1.91E-17	10.46212719	1.76E-20	5.49E-09
6_28115156_C_T_b37	ENSG00000219392.1	7.24E-06	6	28115156	8.21E-06	31750	b37	rs4711164	6	28115156	cg19592336	6	28129416	28.14740141	5.47E-78	8.401	1.89E-16	7.744282631	5.78E-13	5.50E-09
6_28115156_C_T_b37	ENSG00000219392.1	7.24E-06	6	28115156	8.21E-06	31750	b37	rs4711164	6	28115156	cg12963246	6	28129442	24.8537888	2.55E-68	7.743	2.81E-14	8.551465452	4.18E-15	5.50E-09
6_28115156_C_T_b37	ENSG00000219392.1	7.24E-06	6	28115156	8.21E-06	31750	b37	rs4711164	6	28115156	cg23281280	6	28129359	24.09861706	5.08E-66	11.27	1.59E-27	11.41225256	2.93E-23	5.50E-09
6_28115156_C_T_b37	ENSG00000219392.1	7.24E-06	6	28115156	8.21E-06	31750	b37	rs4711164	6	28115156	cg26335602	6	28129616	22.50185324	4.66E-61	8.689	1.91E-17	10.46212719	1.76E-20	5.50E-09
6_28112562_A_G_b37	ENSG00000219392.1	7.24E-06	6	28112562	8.37E-06	29156	b37	rs9393894	6	28112562	cg19592336	6	28129416	28.14740141	5.47E-78	8.401	1.89E-16	7.744282631	5.78E-13	5.54E-09
6_28112562_A_G_b37	ENSG00000219392.1	7.24E-06	6	28112562	8.37E-06	29156	b37	rs9393894	6	28112562	cg12963246	6	28129442	24.8537888	2.55E-68	7.743	2.81E-14	8.551465452	4.18E-15	5.54E-09
6_28112562_A_G_b37	ENSG00000219392.1	7.24E-06	6	28112562	8.37E-06	29156	b37	rs9393894	6	28112562	cg23281280	6	28129359	24.09861706	5.08E-66	11.27	1.59E-27	11.41225256	2.93E-23	5.54E-09
6_28112562_A_G_b37	ENSG00000219392.1	7.24E-06	6	28112562	8.37E-06	29156	b37	rs9393894	6	28112562	cg26335602	6	28129616	22.50185324	4.66E-61	8.689	1.91E-17	10.46212719	1.76E-20	5.54E-09
6_28113730_A_G_b37	ENSG00000219392.1	7.24E-06	6	28113730	8.37E-06	30324	b37	rs9468296	6	28113730	cg19592336	6	28129416	28.14740141	5.47E-78	8.401	1.89E-16	7.744282631	5.78E-13	5.56E-09
6_28113730_A_G_b37	ENSG00000219392.1	7.24E-06	6	28113730	8.37E-06	30324	b37	rs9468296	6	28113730	cg12963246	6	28129442	24.8537888	2.55E-68	7.743	2.81E-14	8.551465452	4.18E-15	5.56E-09
6_28113730_A_G_b37	ENSG00000219392.1	7.24E-06	6	28113730	8.37E-06	30324	b37	rs9468296	6	28113730	cg23281280	6	28129359	24.09861706	5.08E-66	11.27	1.59E-27	11.41225256	2.93E-23	5.56E-09
6_28113730_A_G_b37	ENSG00000219392.1	7.24E-06	6	28113730	8.37E-06	30324	b37	rs9468296	6	28113730	cg26335602	6	28129616	22.50185324	4.66E-61	8.689	1.91E-17	10.46212719	1.76E-20	5.56E-09
6_28126834_C_T_b37	ENSG00000219392.1	7.24E-06	6	28126834	8.60E-06	43428	b37	rs11552219	6	28126834	cg19592336	6	28129416	28.14740141	5.47E-78	8.401	1.89E-16	7.744282631	5.78E-13	5.58E-09
6_28126834_C_T_b37	ENSG00000219392.1	7.24E-06	6	28126834	8.60E-06	43428	b37	rs11552219	6	28126834	cg12963246	6	28129442	24.8537888	2.55E-68	7.743	2.81E-14	8.551465452	4.18E-15	5.58E-09
6_28126834_C_T_b37	ENSG00000219392.1	7.24E-06	6	28126834	8.60E-06	43428	b37	rs11552219	6	28126834	cg23281280	6	28129359	24.09861706	5.08E-66	11.27	1.59E-27	11.41225256	2.93E-23	5.58E-09
6_28126834_C_T_b37	ENSG00000219392.1	7.24E-06	6	28126834	8.60E-06	43428	b37	rs11552219	6	28126834	cg26335602	6	28129616	22.50185324	4.66E-61	8.689	1.91E-17	10.46212719	1.76E-20	5.58E-09
6_28115184_T_G_b37	ENSG00000219392.1	7.24E-06	6	28115184	8.37E-06	31778	b37	rs4711165	6	28115184	cg19592336	6	28129416	28.14740141	5.47E-78	8.401	1.89E-16	7.744282631	5.78E-13	5.70E-09
6_28115184_T_G_b37	ENSG00000219392.1	7.24E-06	6	28115184	8.37E-06	31778	b37	rs4711165	6	28115184	cg12963246	6	28129442	24.8537888	2.55E-68	7.743	2.81E-14	8.551465452	4.18E-15	5.70E-09
6_28115184_T_G_b37	ENSG00000219392.1	7.24E-06	6	28115184	8.37E-06	31778	b37	rs4711165	6	28115184	cg23281280	6	28129359	24.09861706	5.08E-66	11.27	1.59E-27	11.41225256	2.93E-23	5.70E-09
6_28115184_T_G_b37	ENSG00000219392.1	7.24E-06	6	28115184	8.37E-06	31778	b37	rs4711165	6	28115184	cg26335602	6	28129616	22.50185324	4.66E-61	8.689	1.91E-17	10.46212719	1.76E-20	5.70E-09
6_28110148_C_T_b37	ENSG00000219392.1	7.24E-06	6	28110148	8.37E-06	26742	b37	rs868987	6	28110148	cg19592336	6	28129416	28.14740141	5.47E-78	8.401	1.89E-16	7.744282631	5.78E-13	5.76E-09
6_28110148_C_T_b37	ENSG00000219392.1	7.24E-06	6	28110148	8.37E-06	26742	b37	rs868987	6	28110148	cg12963246	6	28129442	24.8537888	2.55E-68	7.743	2.81E-14	8.551465452	4.18E-15	5.76E-09
6_28110148_C_T_b37	ENSG00000219392.1	7.24E-06	6	28110148	8.37E-06	26742	b37	rs868987	6	28110148	cg23281280	6	28129359	24.09861706	5.08E-66	11.27	1.59E-27	11.41225256	2.93E-23	5.76E-09
6_28110148_C_T_b37	ENSG00000219392.1	7.24E-06	6	28110148	8.37E-06	26742	b37	rs868987	6	28110148	cg26335602	6	28129616	22.50185324	4.66E-61	8.689	1.91E-17	10.46212719	1.76E-20	5.76E-09
6_28132603_G_A_b37	ENSG00000219392.1	7.24E-06	6	28132603	4.34E-06	49197	b37	rs9380060	6	28132603	cg19592336	6	28129416	28.14740141	5.47E-78	8.401	1.89E-16	7.744282631	5.78E-13	5.81E-09
6_28132603_G_A_b37	ENSG00000219392.1	7.24E-06	6	28132603	4.34E-06	49197	b37	rs9380060	6	28132603	cg12963246	6	28129442	24.8537888	2.55E-68	7.743	2.81E-14	8.551465452	4.18E-15	5.81E-09
6_28132603_G_A_b37	ENSG00000219392.1	7.24E-06	6	28132603	4.34E-06	49197	b37	rs9380060	6	28132603	cg23281280	6	28129359	24.09861706	5.08E-66	11.27	1.59E-27	11.41225256	2.93E-23	5.81E-09
6_28132603_G_A_b37	ENSG00000219392.1	7.24E-06	6	28132603	4.34E-06	49197	b37	rs9380060	6	28132603	cg26335602	6	28129616	22.50185324	4.66E-61	8.689	1.91E-17	10.46212719	1.76E-20	5.81E-09
6_28132726_A_G_b37	ENSG00000219392.1	7.24E-06	6	28132726	4.34E-06	49320	b37	rs35227624	6	28132726	cg19592336	6	28129416	28.14740141	5.47E-78	8.401	1.89E-16	7.744282631	5.78E-13	5.82E-09
6_28132726_A_G_b37	ENSG00000219392.1	7.24E-06	6	28132726	4.34E-06	49320	b37	rs35227624	6	28132726	cg12963246	6	28129442	24.8537888	2.55E-68	7.743	2.81E-14	8.551465452	4.18E-15	5.82E-09
6_28132726_A_G_b37	ENSG00000219392.1	7.24E-06	6	28132726	4.34E-06	49320	b37	rs35227624	6	28132726	cg23281280	6	28129359	24.09861706	5.08E-66	11.27	1.59E-27	11.41225256	2.93E-23	5.82E-09
6_28132726_A_G_b37	ENSG00000219392.1	7.24E-06	6	28132726	4.34E-06	49320	b37	rs35227624	6	28132726	cg26335602	6	28129616	22.50185324	4.66E-61	8.689	1.91E-17	10.46212719	1.76E-20	5.82E-09
6_28129831_T_C_b37	ENSG00000219392.1	7.24E-06	6	28129831	8.37E-06	46425	b37	rs9357066	6	28129831	cg19592336	6	28129416	28.14740141	5.47E-78	8.401	1.89E-16	7.744282631	5.78E-13	5.82E-09
6_28129831_T_C_b37	ENSG00000219392.1	7.24E-06	6	28129831	8.37E-06	46425	b37	rs9357066	6	28129831	cg12963246	6	28129442	24.8537888	2.55E-68	7.743	2.81E-14	8.551465452	4.18E-15	5.82E-09
6_28129831_T_C_b37	ENSG00000219392.1	7.24E-06	6	28129831	8.37E-06	46425	b37	rs9357066	6	28129831	cg23281280	6	28129359	24.09861706	5.08E-66	11.27	1.59E-27	11.41225256	2.93E-23	5.82E-09
6_28129831_T_C_b37	ENSG00000219392.1	7.24E-06	6	28129831	8.37E-06	46425	b37	rs9357066	6	28129831	cg26335602	6	28129616	22.50185324	4.66E-61	8.689	1.91E-17	10.46212719	1.76E-20	5.82E-09
6_28137027_T_G_b37	ENSG00000219392.1	7.24E-06	6	28137027	8.37E-06	53621	b37	rs3173443	6	28137027	cg19592336	6	28129416	28.14740141	5.47E-78	8.401	1.89E-16	7.744282631	5.78E-13	5.85E-09
6_28137027_T_G_b37	ENSG00000219392.1	7.24E-06	6	28137027	8.37E-06	53621	b37	rs3173443	6	28137027	cg12963246	6	28129442	24.8537888	2.55E-68	7.743	2.81E-14	8.551465452	4.18E-15	5.85E-09
6_28137027_T_G_b37	ENSG00000219392.1	7.24E-06	6	28137027	8.37E-06	53621	b37	rs3173443	6	28137027	cg23281280	6	28129359	24.09861706	5.08E-66	11.27	1.59E-27	11.41225256	2.93E-23	5.85E-09
6_28137027_T_G_b37	ENSG00000219392.1	7.24E-06	6	28137027	8.37E-06	53621	b37	rs3173443	6	28137027	cg26335602	6	28129616	22.50185324	4.66E-61	8.689	1.91E-17	10.46212719	1.76E-20	5.85E-09
6_28137569_G_A_b37	ENSG00000219392.1	7.24E-06	6	28137569	4.34E-06	54163	b37	rs9380062	6	28137569	cg19592336	6	28129416	28.14740141	5.47E-78	8.401	1.89E-16	7.744282631	5.78E-13	5.88E-09
6_28137569_G_A_b37	ENSG00000219392.1	7.24E-06	6	28137569	4.34E-06	54163	b37	rs9380062	6	28137569	cg12963246	6	28129442	24.8537888	2.55E-68	7.743	2.81E-14	8.551465452	4.18E-15	5.88E-09
6_28137569_G_A_b37	ENSG00000219392.1	7.24E-06	6	28137569	4.34E-06	54163	b37	rs9380062	6	28137569	cg23281280	6	28129359	24.09861706	5.08E-66	11.27	1.59E-27	11.41225256	2.93E-23	5.88E-09
6_28137569_G_A_b37	ENSG00000219392.1	7.24E-06	6	28137569	4.34E-06	54163	b37	rs9380062	6	28137569	cg26335602	6	28129616	22.50185324	4.66E-61	8.689	1.91E-17	10.46212719	1.76E-20	5.88E-09
6_28131153_T_C_b37	ENSG00000219392.1	7.24E-06	6	28131153	6.03E-06	47747	b37	rs9368556	6	28131153	cg19592336	6	28129416	28.14740141	5.47E-78	8.401	1.89E-16	7.744282631	5.78E-13	5.92E-09
6_28131153_T_C_b37	ENSG00000219392.1	7.24E-06	6	28131153	6.03E-06	47747	b37	rs9368556	6	28131153	cg12963246	6	28129442	24.8537888	2.55E-68	7.743	2.81E-14	8.551465452	4.18E-15	5.92E-09
6_28131153_T_C_b37	ENSG00000219392.1	7.24E-06	6	28131153	6.03E-06	47747	b37	rs9368556	6	28131153	cg23281280	6	28129359	24.09861706	5.08E-66	11.27	1.59E-27	11.41225256	2.93E-23	5.92E-09
6_28131153_T_C_b37	ENSG00000219392.1	7.24E-06	6	28131153	6.03E-06	47747	b37	rs9368556	6	28131153	cg26335602	6	28129616	22.50185324	4.66E-61	8.689	1.91E-17	10.46212719	1.76E-20	5.92E-09
6_28133306_A_G_b37	ENSG00000219392.1	7.24E-06	6	28133306	4.34E-06	49900	b37	rs9368558	6	28133306	cg19592336	6	28129416	28.14740141	5.47E-78	8.401	1.89E-16	7.744282631	5.78E-13	5.97E-09
6_28133306_A_G_b37	ENSG00000219392.1	7.24E-06	6	28133306	4.34E-06	49900	b37	rs9368558	6	28133306	cg12963246	6	28129442	24.8537888	2.55E-68	7.743	2.81E-14	8.551465452	4.18E-15	5.97E-09
6_28133306_A_G_b37	ENSG00000219392.1	7.24E-06	6	28133306	4.34E-06	49900	b37	rs9368558	6	28133306	cg23281280	6	28129359	24.09861706	5.08E-66	11.27	1.59E-27	11.41225256	2.93E-23	5.97E-09
6_28133306_A_G_b37	ENSG00000219392.1	7.24E-06	6	28133306	4.34E-06	49900	b37	rs9368558	6	28133306	cg26335602	6	28129616	22.50185324	4.66E-61	8.689	1.91E-17	10.46212719	1.76E-20	5.97E-09
6_28132803_T_C_b37	ENSG00000219392.1	7.24E-06	6	28132803	4.34E-06	49397	b37	rs9380061	6	28132803	cg19592336	6	28129416	28.14740141	5.47E-78	8.401	1.89E-16	7.744282631	5.78E-13	5.97E-09
6_28132803_T_C_b37	ENSG00000219392.1	7.24E-06	6	28132803	4.34E-06	49397	b37	rs9380061	6	28132803	cg12963246	6	28129442	24.8537888	2.55E-68	7.743	2.81E-14	8.551465452	4.18E-15	5.97E-09
6_28132803_T_C_b37	ENSG00000219392.1	7.24E-06	6	28132803	4.34E-06	49397	b37	rs9380061	6	28132803	cg23281280	6	28129359	24.09861706	5.08E-66	11.27	1.59E-27	11.41225256	2.93E-23	5.97E-09
6_28132803_T_C_b37	ENSG00000219392.1	7.24E-06	6	28132803	4.34E-06	49397	b37	rs9380061	6	28132803	cg26335602	6	28129616	22.50185324	4.66E-61	8.689	1.91E-17	10.46212719	1.76E-20	5.97E-09
6_28136797_A_G_b37	ENSG00000219392.1	7.24E-06	6	28136797	4.34E-06	53391	b37	rs9393901	6	28136797	cg19592336	6	28129416	27.81149144	4.98E-77	8.401	1.89E-16	7.744282631	5.78E-13	5.97E-09
6_28136797_A_G_b37	ENSG00000219392.1	7.24E-06	6	28136797	4.34E-06	53391	b37	rs9393901	6	28136797	cg12963246	6	28129442	24.58009467	1.72E-67	7.743	2.81E-14	8.551465452	4.18E-15	5.97E-09
6_28136797_A_G_b37	ENSG00000219392.1	7.24E-06	6	28136797	4.34E-06	53391	b37	rs9393901	6	28136797	cg23281280	6	28129359	23.8214721	3.61E-65	11.27	1.59E-27	11.41225256	2.93E-23	5.97E-09
6_28136797_A_G_b37	ENSG00000219392.1	7.24E-06	6	28136797	4.34E-06	53391	b37	rs9393901	6	28136797	cg26335602	6	28129616	22.24958353	2.91E-60	8.689	1.91E-17	10.46212719	1.76E-20	5.97E-09
6_28147987_A_G_b37	ENSG00000219392.1	7.24E-06	6	28147987	4.34E-06	64581	b37	rs9295761	6	28147987	cg19592336	6	28129416	28.14740141	5.47E-78	8.401	1.89E-16	7.744282631	5.78E-13	5.99E-09
6_28147987_A_G_b37	ENSG00000219392.1	7.24E-06	6	28147987	4.34E-06	64581	b37	rs9295761	6	28147987	cg12963246	6	28129442	24.8537888	2.55E-68	7.743	2.81E-14	8.551465452	4.18E-15	5.99E-09
6_28147987_A_G_b37	ENSG00000219392.1	7.24E-06	6	28147987	4.34E-06	64581	b37	rs9295761	6	28147987	cg23281280	6	28129359	24.09861706	5.08E-66	11.27	1.59E-27	11.41225256	2.93E-23	5.99E-09
6_28147987_A_G_b37	ENSG00000219392.1	7.24E-06	6	28147987	4.34E-06	64581	b37	rs9295761	6	28147987	cg26335602	6	28129616	22.50185324	4.66E-61	8.689	1.91E-17	10.46212719	1.76E-20	5.99E-09
6_28129580_T_C_b37	ENSG00000219392.1	7.24E-06	6	28129580	1.20E-05	46174	b37	rs9357065	6	28129580	cg19592336	6	28129416	28.14740141	5.47E-78	8.401	1.89E-16	7.744282631	5.78E-13	5.99E-09
6_28129580_T_C_b37	ENSG00000219392.1	7.24E-06	6	28129580	1.20E-05	46174	b37	rs9357065	6	28129580	cg12963246	6	28129442	24.8537888	2.55E-68	7.743	2.81E-14	8.551465452	4.18E-15	5.99E-09
6_28129580_T_C_b37	ENSG00000219392.1	7.24E-06	6	28129580	1.20E-05	46174	b37	rs9357065	6	28129580	cg23281280	6	28129359	24.09861706	5.08E-66	11.27	1.59E-27	11.41225256	2.93E-23	5.99E-09
6_28129580_T_C_b37	ENSG00000219392.1	7.24E-06	6	28129580	1.20E-05	46174	b37	rs9357065	6	28129580	cg26335602	6	28129616	22.50185324	4.66E-61	8.689	1.91E-17	10.46212719	1.76E-20	5.99E-09
6_28136356_G_A_b37	ENSG00000219392.1	7.24E-06	6	28136356	4.34E-06	52950	b37	rs4713151	6	28136356	cg19592336	6	28129416	28.14740141	5.47E-78	8.401	1.89E-16	7.744282631	5.78E-13	6.01E-09
6_28136356_G_A_b37	ENSG00000219392.1	7.24E-06	6	28136356	4.34E-06	52950	b37	rs4713151	6	28136356	cg12963246	6	28129442	24.8537888	2.55E-68	7.743	2.81E-14	8.551465452	4.18E-15	6.01E-09
6_28136356_G_A_b37	ENSG00000219392.1	7.24E-06	6	28136356	4.34E-06	52950	b37	rs4713151	6	28136356	cg23281280	6	28129359	24.09861706	5.08E-66	11.27	1.59E-27	11.41225256	2.93E-23	6.01E-09
6_28136356_G_A_b37	ENSG00000219392.1	7.24E-06	6	28136356	4.34E-06	52950	b37	rs4713151	6	28136356	cg26335602	6	28129616	22.50185324	4.66E-61	8.689	1.91E-17	10.46212719	1.76E-20	6.01E-09
6_28132358_A_C_b37	ENSG00000219392.1	7.24E-06	6	28132358	4.34E-06	48952	b37	rs9380059	6	28132358	cg19592336	6	28129416	28.14740141	5.47E-78	8.401	1.89E-16	7.744282631	5.78E-13	6.12E-09
6_28132358_A_C_b37	ENSG00000219392.1	7.24E-06	6	28132358	4.34E-06	48952	b37	rs9380059	6	28132358	cg12963246	6	28129442	24.8537888	2.55E-68	7.743	2.81E-14	8.551465452	4.18E-15	6.12E-09
6_28132358_A_C_b37	ENSG00000219392.1	7.24E-06	6	28132358	4.34E-06	48952	b37	rs9380059	6	28132358	cg23281280	6	28129359	24.09861706	5.08E-66	11.27	1.59E-27	11.41225256	2.93E-23	6.12E-09
6_28132358_A_C_b37	ENSG00000219392.1	7.24E-06	6	28132358	4.34E-06	48952	b37	rs9380059	6	28132358	cg26335602	6	28129616	22.50185324	4.66E-61	8.689	1.91E-17	10.46212719	1.76E-20	6.12E-09
6_28127621_T_C_b37	ENSG00000219392.1	7.24E-06	6	28127621	8.37E-06	44215	b37	rs9393895	6	28127621	cg19592336	6	28129416	27.07539894	6.61E-75	8.401	1.89E-16	7.744282631	5.78E-13	6.28E-09
6_28127621_T_C_b37	ENSG00000219392.1	7.24E-06	6	28127621	8.37E-06	44215	b37	rs9393895	6	28127621	cg12963246	6	28129442	23.53245075	2.82E-64	7.743	2.81E-14	8.551465452	4.18E-15	6.28E-09
6_28127621_T_C_b37	ENSG00000219392.1	7.24E-06	6	28127621	8.37E-06	44215	b37	rs9393895	6	28127621	cg23281280	6	28129359	22.56087102	3.04E-61	11.27	1.59E-27	11.41225256	2.93E-23	6.28E-09
6_28127621_T_C_b37	ENSG00000219392.1	7.24E-06	6	28127621	8.37E-06	44215	b37	rs9393895	6	28127621	cg26335602	6	28129616	21.7182164	1.42E-58	8.689	1.91E-17	10.46212719	1.76E-20	6.28E-09
6_28137533_G_C_b37	ENSG00000219392.1	7.24E-06	6	28137533	4.34E-06	54127	b37	rs9348797	6	28137533	cg19592336	6	28129416	26.54246159	2.37E-73	8.401	1.89E-16	7.744282631	5.78E-13	6.30E-09
6_28137533_G_C_b37	ENSG00000219392.1	7.24E-06	6	28137533	4.34E-06	54127	b37	rs9348797	6	28137533	cg12963246	6	28129442	23.93729118	1.59E-65	7.743	2.81E-14	8.551465452	4.18E-15	6.30E-09
6_28137533_G_C_b37	ENSG00000219392.1	7.24E-06	6	28137533	4.34E-06	54127	b37	rs9348797	6	28137533	cg23281280	6	28129359	23.15178373	4.29E-63	11.27	1.59E-27	11.41225256	2.93E-23	6.30E-09
6_28137533_G_C_b37	ENSG00000219392.1	7.24E-06	6	28137533	4.34E-06	54127	b37	rs9348797	6	28137533	cg26335602	6	28129616	21.24576017	4.59E-57	8.689	1.91E-17	10.46212719	1.76E-20	6.30E-09
6_28137853_A_G_b37	ENSG00000219392.1	7.24E-06	6	28137853	4.34E-06	54447	b37	rs9380063	6	28137853	cg19592336	6	28129416	28.14740141	5.47E-78	8.401	1.89E-16	7.744282631	5.78E-13	6.31E-09
6_28137853_A_G_b37	ENSG00000219392.1	7.24E-06	6	28137853	4.34E-06	54447	b37	rs9380063	6	28137853	cg12963246	6	28129442	24.8537888	2.55E-68	7.743	2.81E-14	8.551465452	4.18E-15	6.31E-09
6_28137853_A_G_b37	ENSG00000219392.1	7.24E-06	6	28137853	4.34E-06	54447	b37	rs9380063	6	28137853	cg23281280	6	28129359	24.09861706	5.08E-66	11.27	1.59E-27	11.41225256	2.93E-23	6.31E-09
6_28137853_A_G_b37	ENSG00000219392.1	7.24E-06	6	28137853	4.34E-06	54447	b37	rs9380063	6	28137853	cg26335602	6	28129616	22.50185324	4.66E-61	8.689	1.91E-17	10.46212719	1.76E-20	6.31E-09
6_28137454_G_A_b37	ENSG00000219392.1	7.24E-06	6	28137454	4.34E-06	54048	b37	rs4713152	6	28137454	cg19592336	6	28129416	28.14740141	5.47E-78	8.401	1.89E-16	7.744282631	5.78E-13	6.39E-09
6_28137454_G_A_b37	ENSG00000219392.1	7.24E-06	6	28137454	4.34E-06	54048	b37	rs4713152	6	28137454	cg12963246	6	28129442	24.8537888	2.55E-68	7.743	2.81E-14	8.551465452	4.18E-15	6.39E-09
6_28137454_G_A_b37	ENSG00000219392.1	7.24E-06	6	28137454	4.34E-06	54048	b37	rs4713152	6	28137454	cg23281280	6	28129359	24.09861706	5.08E-66	11.27	1.59E-27	11.41225256	2.93E-23	6.39E-09
6_28137454_G_A_b37	ENSG00000219392.1	7.24E-06	6	28137454	4.34E-06	54048	b37	rs4713152	6	28137454	cg26335602	6	28129616	22.50185324	4.66E-61	8.689	1.91E-17	10.46212719	1.76E-20	6.39E-09
6_28144751_A_G_b37	ENSG00000219392.1	1.33E-05	6	28144751	4.34E-06	61345	b37	rs9380065	6	28144751	cg19592336	6	28129416	28.14740141	5.47E-78	8.401	1.89E-16	7.744282631	5.78E-13	6.79E-09
6_28144751_A_G_b37	ENSG00000219392.1	1.33E-05	6	28144751	4.34E-06	61345	b37	rs9380065	6	28144751	cg12963246	6	28129442	24.8537888	2.55E-68	7.743	2.81E-14	8.551465452	4.18E-15	6.79E-09
6_28144751_A_G_b37	ENSG00000219392.1	1.33E-05	6	28144751	4.34E-06	61345	b37	rs9380065	6	28144751	cg23281280	6	28129359	24.09861706	5.08E-66	11.27	1.59E-27	11.41225256	2.93E-23	6.79E-09
6_28144751_A_G_b37	ENSG00000219392.1	1.33E-05	6	28144751	4.34E-06	61345	b37	rs9380065	6	28144751	cg26335602	6	28129616	22.50185324	4.66E-61	8.689	1.91E-17	10.46212719	1.76E-20	6.79E-09
6_28142587_G_C_b37	ENSG00000219392.1	7.23E-06	6	28142587	4.34E-06	59181	b37	rs67878650	6	28142587	cg19592336	6	28129416	28.14740141	5.47E-78	8.401	1.89E-16	7.744282631	5.78E-13	6.94E-09
6_28142587_G_C_b37	ENSG00000219392.1	7.23E-06	6	28142587	4.34E-06	59181	b37	rs67878650	6	28142587	cg12963246	6	28129442	24.8537888	2.55E-68	7.743	2.81E-14	8.551465452	4.18E-15	6.94E-09
6_28142587_G_C_b37	ENSG00000219392.1	7.23E-06	6	28142587	4.34E-06	59181	b37	rs67878650	6	28142587	cg23281280	6	28129359	24.09861706	5.08E-66	11.27	1.59E-27	11.41225256	2.93E-23	6.94E-09
6_28142587_G_C_b37	ENSG00000219392.1	7.23E-06	6	28142587	4.34E-06	59181	b37	rs67878650	6	28142587	cg26335602	6	28129616	22.50185324	4.66E-61	8.689	1.91E-17	10.46212719	1.76E-20	6.94E-09
6_32566306_T_C_b37	ENSG00000229391.3	2.65E-06	6	32566306	9.54E-17	38507	b37	rs9270667	6	32566306	cg10632894	6	32552453	-6.420709688	7.20E-10	12.52	4.34E-33	4.609735651	7.43E-06	7.04E-09
6_28141548_T_G_b37	ENSG00000219392.1	7.24E-06	6	28141548	4.34E-06	58142	b37	rs12332979	6	28141548	cg19592336	6	28129416	28.14740141	5.47E-78	8.401	1.89E-16	7.744282631	5.78E-13	7.08E-09
6_28141548_T_G_b37	ENSG00000219392.1	7.24E-06	6	28141548	4.34E-06	58142	b37	rs12332979	6	28141548	cg12963246	6	28129442	24.8537888	2.55E-68	7.743	2.81E-14	8.551465452	4.18E-15	7.08E-09
6_28141548_T_G_b37	ENSG00000219392.1	7.24E-06	6	28141548	4.34E-06	58142	b37	rs12332979	6	28141548	cg23281280	6	28129359	24.09861706	5.08E-66	11.27	1.59E-27	11.41225256	2.93E-23	7.08E-09
6_28141548_T_G_b37	ENSG00000219392.1	7.24E-06	6	28141548	4.34E-06	58142	b37	rs12332979	6	28141548	cg26335602	6	28129616	22.50185324	4.66E-61	8.689	1.91E-17	10.46212719	1.76E-20	7.08E-09
6_31325424_G_T_b37	ENSG00000204525.10	7.50E-09	6	31325424	2.07E-19	85542	b37	rs9266232	6	31325424	cg17731992	6	31324997	-8.508508938	1.92E-15	-14.03	2.48E-40	-6.508024667	6.73E-10	7.09E-09
6_28122345_A_G_b37	ENSG00000219392.1	7.24E-06	6	28122345	8.37E-06	38939	b37	rs9468298	6	28122345	cg19592336	6	28129416	28.14740141	5.47E-78	8.401	1.89E-16	7.744282631	5.78E-13	7.23E-09
6_28122345_A_G_b37	ENSG00000219392.1	7.24E-06	6	28122345	8.37E-06	38939	b37	rs9468298	6	28122345	cg12963246	6	28129442	24.8537888	2.55E-68	7.743	2.81E-14	8.551465452	4.18E-15	7.23E-09
6_28122345_A_G_b37	ENSG00000219392.1	7.24E-06	6	28122345	8.37E-06	38939	b37	rs9468298	6	28122345	cg23281280	6	28129359	24.09861706	5.08E-66	11.27	1.59E-27	11.41225256	2.93E-23	7.23E-09
6_28122345_A_G_b37	ENSG00000219392.1	7.24E-06	6	28122345	8.37E-06	38939	b37	rs9468298	6	28122345	cg26335602	6	28129616	22.50185324	4.66E-61	8.689	1.91E-17	10.46212719	1.76E-20	7.23E-09
6_32587922_T_C_b37	ENSG00000229391.3	2.40E-05	6	32587922	1.50E-14	60123	b37	rs9271424	6	32587922	cg03787837	6	32605385	5.381328083	1.76E-07	18.98	4.43E-67	11.88281286	1.19E-24	7.41E-09
6_31318630_A_G_b37	ENSG00000204525.10	3.41E-12	6	31318630	2.46E-41	78748	b37	rs9266043	6	31318630	cg17731992	6	31324997	-5.544000637	7.77E-08	-11.21	2.88E-27	-4.624334007	6.98E-06	7.49E-09
6_32587923_A_G_b37	ENSG00000229391.3	2.42E-05	6	32587923	1.41E-14	60124	b37	rs9271425	6	32587923	cg03787837	6	32605385	5.381328083	1.76E-07	18.98	4.43E-67	11.88281286	1.19E-24	7.71E-09
6_32587818_T_C_b37	ENSG00000229391.3	1.06E-05	6	32587818	8.81E-15	60019	b37	rs9271417	6	32587818	cg03787837	6	32605385	5.420925889	1.44E-07	19.14	5.21E-68	11.90693348	1.01E-24	8.68E-09
6_32626019_C_T_b37	ENSG00000196735.7	9.24E-07	6	32626019	1.84E-37	30063	b37	rs9273358	6	32626019	cg24593918	6	32633157	14.1436725	1.93E-33	28.04	1.90E-122	13.5370246	1.37E-29	9.18E-09
6_32626019_C_T_b37	ENSG00000196735.7	9.24E-07	6	32626019	1.84E-37	30063	b37	rs9273358	6	32626019	cg23464743	6	32633163	11.97431519	3.25E-26	28.98	2.47E-128	15.02915918	4.78E-34	9.18E-09
6_32626019_C_T_b37	ENSG00000196735.7	9.24E-07	6	32626019	1.84E-37	30063	b37	rs9273358	6	32626019	cg27196273	6	32632992	9.077876989	4.16E-17	16.24	9.39E-52	10.20403659	9.82E-20	9.18E-09
6_32626019_C_T_b37	ENSG00000232629.4	4.53E-08	6	32626019	6.73E-39	-105292	b37	rs9273358	6	32626019	cg24593918	6	32633157	14.1436725	1.93E-33	28.04	1.90E-122	13.5370246	1.37E-29	9.18E-09
6_32626019_C_T_b37	ENSG00000232629.4	4.53E-08	6	32626019	6.73E-39	-105292	b37	rs9273358	6	32626019	cg23464743	6	32633163	11.97431519	3.25E-26	28.98	2.47E-128	15.02915918	4.78E-34	9.18E-09
6_32626019_C_T_b37	ENSG00000232629.4	4.53E-08	6	32626019	6.73E-39	-105292	b37	rs9273358	6	32626019	cg27196273	6	32632992	9.077876989	4.16E-17	16.24	9.39E-52	10.20403659	9.82E-20	9.18E-09
6_32565966_A_T_b37	ENSG00000229391.3	2.64E-06	6	32565966	9.50E-17	38167	b37	rs9270655	6	32565966	cg10632894	6	32552453	-6.125877618	3.66E-09	12.6	1.86E-33	4.609735651	7.43E-06	9.59E-09
6_32565946_T_G_b37	ENSG00000229391.3	2.64E-06	6	32565946	9.49E-17	38147	b37	rs9270654	6	32565946	cg10632894	6	32552453	-6.125877618	3.66E-09	12.6	1.86E-33	4.609735651	7.43E-06	9.64E-09
6_32565940_G_A_b37	ENSG00000229391.3	2.64E-06	6	32565940	9.49E-17	38141	b37	rs9270653	6	32565940	cg10632894	6	32552453	-6.125877618	3.66E-09	12.6	1.86E-33	4.609735651	7.43E-06	9.70E-09
6_32626015_C_A_b37	ENSG00000196735.7	9.24E-07	6	32626015	1.84E-37	30059	b37	rs6905282	6	32626015	cg24593918	6	32633157	14.1436725	1.93E-33	28.04	1.90E-122	13.5370246	1.37E-29	9.92E-09
6_32626015_C_A_b37	ENSG00000196735.7	9.24E-07	6	32626015	1.84E-37	30059	b37	rs6905282	6	32626015	cg23464743	6	32633163	11.97431519	3.25E-26	28.98	2.47E-128	15.02915918	4.78E-34	9.92E-09
6_32626015_C_A_b37	ENSG00000196735.7	9.24E-07	6	32626015	1.84E-37	30059	b37	rs6905282	6	32626015	cg27196273	6	32632992	9.077876989	4.16E-17	16.24	9.39E-52	10.20403659	9.82E-20	9.92E-09
6_32626015_C_A_b37	ENSG00000232629.4	4.53E-08	6	32626015	6.70E-39	-105296	b37	rs6905282	6	32626015	cg24593918	6	32633157	14.1436725	1.93E-33	28.04	1.90E-122	13.5370246	1.37E-29	9.92E-09
6_32626015_C_A_b37	ENSG00000232629.4	4.53E-08	6	32626015	6.70E-39	-105296	b37	rs6905282	6	32626015	cg23464743	6	32633163	11.97431519	3.25E-26	28.98	2.47E-128	15.02915918	4.78E-34	9.92E-09
6_32626015_C_A_b37	ENSG00000232629.4	4.53E-08	6	32626015	6.70E-39	-105296	b37	rs6905282	6	32626015	cg27196273	6	32632992	9.077876989	4.16E-17	16.24	9.39E-52	10.20403659	9.82E-20	9.92E-09
6_32566101_A_G_b37	ENSG00000229391.3	2.65E-06	6	32566101	9.49E-17	38302	b37	rs9270663	6	32566101	cg10632894	6	32552453	-6.242950556	1.93E-09	12.45	9.47E-33	4.609735651	7.43E-06	1.02E-08
6_32588665_C_G_b37	ENSG00000229391.3	1.06E-05	6	32588665	6.28E-15	60866	b37	rs9271471	6	32588665	cg03787837	6	32605385	5.192371355	4.43E-07	18.85	2.54E-66	11.90693348	1.01E-24	1.05E-08
6_32588166_G_A_b37	ENSG00000229391.3	1.11E-05	6	32588166	1.35E-14	60367	b37	rs9271437	6	32588166	cg03787837	6	32605385	5.224626949	3.79E-07	19.14	5.21E-68	12.03006057	4.34E-25	1.29E-08
6_28130376_G_T_b37	ENSG00000219392.1	7.24E-06	6	28130376	8.37E-06	46970	b37	rs9393898	6	28130376	cg19592336	6	28129416	28.14740141	5.47E-78	8.401	1.89E-16	7.744282631	5.78E-13	1.31E-08
6_28130376_G_T_b37	ENSG00000219392.1	7.24E-06	6	28130376	8.37E-06	46970	b37	rs9393898	6	28130376	cg12963246	6	28129442	24.8537888	2.55E-68	7.743	2.81E-14	8.551465452	4.18E-15	1.31E-08
6_28130376_G_T_b37	ENSG00000219392.1	7.24E-06	6	28130376	8.37E-06	46970	b37	rs9393898	6	28130376	cg23281280	6	28129359	24.09861706	5.08E-66	11.27	1.59E-27	11.41225256	2.93E-23	1.31E-08
6_28130376_G_T_b37	ENSG00000219392.1	7.24E-06	6	28130376	8.37E-06	46970	b37	rs9393898	6	28130376	cg26335602	6	28129616	22.50185324	4.66E-61	8.689	1.91E-17	10.46212719	1.76E-20	1.31E-08
6_29913430_C_T_b37	ENSG00000204622.6	1.12E-05	6	29913430	2.15E-24	-61744	b37	rs112863520	6	29913430	cg07163603	6	29910051	5.765519296	2.49E-08	14.25	2.02E-41	9.738402102	2.11E-18	1.37E-08
6_29913639_A_G_b37	ENSG00000204622.6	1.20E-05	6	29913639	2.45E-24	-61535	b37	rs544682188	6	29913639	cg07163603	6	29910051	5.765519296	2.49E-08	14.25	2.02E-41	9.738402102	2.11E-18	1.39E-08
6_32565283_G_A_b37	ENSG00000229391.3	2.56E-06	6	32565283	3.96E-17	37484	b37	rs9270621	6	32565283	cg10632894	6	32552453	-6.185984662	2.64E-09	12.29	4.77E-32	4.609735651	7.43E-06	1.46E-08
6_31240307_TACCTC_T_b37	ENSG00000272501.1	3.35E-06	6	31240307	7.17E-10	74493	b37	rs374915880	6	31240307	cg10409680	6	31239320	-13.73506133	4.57E-32	-27.39	2.46E-118	-15.85061098	1.74E-36	1.48E-08
6_31240307_TACCTC_T_b37	ENSG00000272501.1	3.35E-06	6	31240307	7.17E-10	74493	b37	rs374915880	6	31240307	cg17974398	6	31239324	-11.98323943	3.03E-26	-7.113	2.45E-12	-15.48815743	2.06E-35	1.48E-08
6_31240307_TACCTC_T_b37	ENSG00000206344.6	1.34E-05	6	31240307	6.73E-08	74392	b37	rs374915880	6	31240307	cg10409680	6	31239320	-13.73506133	4.57E-32	-27.39	2.46E-118	-15.85061098	1.74E-36	1.48E-08
6_31240307_TACCTC_T_b37	ENSG00000206344.6	1.34E-05	6	31240307	6.73E-08	74392	b37	rs374915880	6	31240307	cg17974398	6	31239324	-11.98323943	3.03E-26	-7.113	2.45E-12	-15.48815743	2.06E-35	1.48E-08
6_31240307_TACCTC_T_b37	ENSG00000204525.10	8.16E-25	6	31240307	2.28E-62	425	b37	rs374915880	6	31240307	cg10409680	6	31239320	-13.73506133	4.57E-32	-27.39	2.46E-118	-15.85061098	1.74E-36	1.48E-08
6_31240307_TACCTC_T_b37	ENSG00000204525.10	8.16E-25	6	31240307	2.28E-62	425	b37	rs374915880	6	31240307	cg17974398	6	31239324	-11.98323943	3.03E-26	-7.113	2.45E-12	-15.48815743	2.06E-35	1.48E-08
6_29915102_G_A_b37	ENSG00000204622.6	1.13E-05	6	29915102	2.17E-24	-60072	b37	rs2517724	6	29915102	cg07163603	6	29910051	5.765519296	2.49E-08	14.25	2.02E-41	9.738402102	2.11E-18	1.51E-08
6_31327382_G_T_b37	ENSG00000204525.10	7.50E-09	6	31327382	3.27E-19	87500	b37	rs2395476	6	31327382	cg17731992	6	31324997	-8.760161899	3.59E-16	-14.03	2.48E-40	-6.467948023	8.36E-10	1.52E-08
6_32587645_A_G_b37	ENSG00000229391.3	1.08E-05	6	32587645	8.43E-15	59846	b37	rs9271410	6	32587645	cg03787837	6	32605385	5.420918573	1.44E-07	19.35	3.40E-69	11.90693348	1.01E-24	1.58E-08
6_32589862_G_A_b37	ENSG00000229391.3	2.03E-05	6	32589862	8.74E-15	62063	b37	rs9271526	6	32589862	cg03787837	6	32605385	5.459171527	1.19E-07	19.2	2.45E-68	11.90693348	1.01E-24	1.60E-08
6_31325792_A_G_b37	ENSG00000204525.10	1.35E-07	6	31325792	1.96E-15	85910	b37	rs9266250	6	31325792	cg17731992	6	31324997	-8.287182468	8.25E-15	-12.32	3.52E-32	-6.498829693	7.07E-10	1.67E-08
6_28127444_T_C_b37	ENSG00000219392.1	7.32E-06	6	28127444	8.26E-06	44038	b37	rs9380058	6	28127444	cg19592336	6	28129416	28.14740141	5.47E-78	8.401	1.89E-16	7.744282631	5.78E-13	1.79E-08
6_28127444_T_C_b37	ENSG00000219392.1	7.32E-06	6	28127444	8.26E-06	44038	b37	rs9380058	6	28127444	cg12963246	6	28129442	24.8537888	2.55E-68	7.743	2.81E-14	8.551465452	4.18E-15	1.79E-08
6_28127444_T_C_b37	ENSG00000219392.1	7.32E-06	6	28127444	8.26E-06	44038	b37	rs9380058	6	28127444	cg23281280	6	28129359	24.09861706	5.08E-66	11.27	1.59E-27	11.41225256	2.93E-23	1.79E-08
6_28127444_T_C_b37	ENSG00000219392.1	7.32E-06	6	28127444	8.26E-06	44038	b37	rs9380058	6	28127444	cg26335602	6	28129616	22.50185324	4.66E-61	8.689	1.91E-17	10.46212719	1.76E-20	1.79E-08
6_31325380_C_T_b37	ENSG00000204525.10	7.50E-09	6	31325380	2.07E-19	85498	b37	rs9266231	6	31325380	cg17731992	6	31324997	-8.508508938	1.92E-15	-14.03	2.48E-40	-6.508024667	6.73E-10	1.85E-08
6_29916368_G_T_b37	ENSG00000204622.6	1.13E-05	6	29916368	2.17E-24	-58806	b37	rs1632882	6	29916368	cg07163603	6	29910051	5.765519296	2.49E-08	14.25	2.02E-41	9.431917744	1.55E-17	1.91E-08
6_31237660_A_G_b37	ENSG00000272501.1	3.21E-06	6	31237660	7.23E-10	71846	b37	rs9264608	6	31237660	cg10409680	6	31239320	-13.85478387	1.81E-32	-27.39	2.46E-118	-16.41731044	3.71E-38	1.91E-08
6_31237660_A_G_b37	ENSG00000272501.1	3.21E-06	6	31237660	7.23E-10	71846	b37	rs9264608	6	31237660	cg17974398	6	31239324	-12.0234891	2.24E-26	-7.113	2.45E-12	-16.05932418	4.21E-37	1.91E-08
6_31237660_A_G_b37	ENSG00000206344.6	1.34E-05	6	31237660	6.78E-08	71745	b37	rs9264608	6	31237660	cg10409680	6	31239320	-13.85478387	1.81E-32	-27.39	2.46E-118	-16.41731044	3.71E-38	1.91E-08
6_31237660_A_G_b37	ENSG00000206344.6	1.34E-05	6	31237660	6.78E-08	71745	b37	rs9264608	6	31237660	cg17974398	6	31239324	-12.0234891	2.24E-26	-7.113	2.45E-12	-16.05932418	4.21E-37	1.91E-08
6_31237660_A_G_b37	ENSG00000204525.10	8.73E-25	6	31237660	2.29E-62	-2222	b37	rs9264608	6	31237660	cg10409680	6	31239320	-13.85478387	1.81E-32	-27.39	2.46E-118	-16.41731044	3.71E-38	1.91E-08
6_31237660_A_G_b37	ENSG00000204525.10	8.73E-25	6	31237660	2.29E-62	-2222	b37	rs9264608	6	31237660	cg17974398	6	31239324	-12.0234891	2.24E-26	-7.113	2.45E-12	-16.05932418	4.21E-37	1.91E-08
6_31327400_T_C_b37	ENSG00000204525.10	7.48E-09	6	31327400	3.27E-19	87518	b37	rs2523587	6	31327400	cg17731992	6	31324997	-8.628152194	8.68E-16	-14.03	2.48E-40	-6.508024667	6.73E-10	1.92E-08
6_32587685_C_T_b37	ENSG00000229391.3	1.08E-05	6	32587685	8.42E-15	59886	b37	rs9271412	6	32587685	cg03787837	6	32605385	5.447249475	1.27E-07	19.35	3.40E-69	11.90693348	1.01E-24	2.01E-08
6_29918072_C_T_b37	ENSG00000204622.6	1.13E-05	6	29918072	2.17E-24	-57102	b37	rs1632877	6	29918072	cg07163603	6	29910051	5.765519296	2.49E-08	14.25	2.02E-41	9.738402102	2.11E-18	2.04E-08
6_32588905_G_T_b37	ENSG00000229391.3	1.06E-05	6	32588905	8.93E-15	61106	b37	rs9271484	6	32588905	cg03787837	6	32605385	5.463730806	1.16E-07	19.32	4.89E-69	11.90693348	1.01E-24	2.38E-08
6_32590274_T_A_b37	ENSG00000229391.3	1.06E-05	6	32590274	8.82E-15	62475	b37	rs9271550	6	32590274	cg03787837	6	32605385	5.424047308	1.42E-07	19.31	5.48E-69	11.90693348	1.01E-24	2.40E-08
6_31237833_T_C_b37	ENSG00000272501.1	3.21E-06	6	31237833	4.97E-10	72019	b37	rs1050180	6	31237833	cg10409680	6	31239320	-12.19559648	6.09E-27	-27.39	2.46E-118	-15.05658299	3.96E-34	2.42E-08
6_31237833_T_C_b37	ENSG00000272501.1	3.21E-06	6	31237833	4.97E-10	72019	b37	rs1050180	6	31237833	cg17974398	6	31239324	-11.10522651	2.15E-23	-7.113	2.45E-12	-15.07919156	3.39E-34	2.42E-08
6_31237833_T_C_b37	ENSG00000206344.6	1.35E-05	6	31237833	7.85E-08	71918	b37	rs1050180	6	31237833	cg10409680	6	31239320	-12.19559648	6.09E-27	-27.39	2.46E-118	-15.05658299	3.96E-34	2.42E-08
6_31237833_T_C_b37	ENSG00000206344.6	1.35E-05	6	31237833	7.85E-08	71918	b37	rs1050180	6	31237833	cg17974398	6	31239324	-11.10522651	2.15E-23	-7.113	2.45E-12	-15.07919156	3.39E-34	2.42E-08
6_31237833_T_C_b37	ENSG00000204525.10	8.66E-25	6	31237833	3.03E-60	-2049	b37	rs1050180	6	31237833	cg10409680	6	31239320	-12.19559648	6.09E-27	-27.39	2.46E-118	-15.05658299	3.96E-34	2.42E-08
6_31237833_T_C_b37	ENSG00000204525.10	8.66E-25	6	31237833	3.03E-60	-2049	b37	rs1050180	6	31237833	cg17974398	6	31239324	-11.10522651	2.15E-23	-7.113	2.45E-12	-15.07919156	3.39E-34	2.42E-08
6_31237664_C_T_b37	ENSG00000272501.1	3.21E-06	6	31237664	7.23E-10	71850	b37	rs9264609	6	31237664	cg10409680	6	31239320	-13.82070901	2.36E-32	-27.39	2.46E-118	-16.41731044	3.71E-38	2.55E-08
6_31237664_C_T_b37	ENSG00000272501.1	3.21E-06	6	31237664	7.23E-10	71850	b37	rs9264609	6	31237664	cg17974398	6	31239324	-11.95607615	3.72E-26	-7.113	2.45E-12	-16.05932418	4.21E-37	2.55E-08
6_31237664_C_T_b37	ENSG00000206344.6	1.34E-05	6	31237664	6.78E-08	71749	b37	rs9264609	6	31237664	cg10409680	6	31239320	-13.82070901	2.36E-32	-27.39	2.46E-118	-16.41731044	3.71E-38	2.55E-08
6_31237664_C_T_b37	ENSG00000206344.6	1.34E-05	6	31237664	6.78E-08	71749	b37	rs9264609	6	31237664	cg17974398	6	31239324	-11.95607615	3.72E-26	-7.113	2.45E-12	-16.05932418	4.21E-37	2.55E-08
6_31237664_C_T_b37	ENSG00000204525.10	8.73E-25	6	31237664	2.29E-62	-2218	b37	rs9264609	6	31237664	cg10409680	6	31239320	-13.82070901	2.36E-32	-27.39	2.46E-118	-16.41731044	3.71E-38	2.55E-08
6_31237664_C_T_b37	ENSG00000204525.10	8.73E-25	6	31237664	2.29E-62	-2218	b37	rs9264609	6	31237664	cg17974398	6	31239324	-11.95607615	3.72E-26	-7.113	2.45E-12	-16.05932418	4.21E-37	2.55E-08
6_31240293_C_T_b37	ENSG00000272501.1	3.25E-06	6	31240293	1.12E-09	74479	b37	rs2524091	6	31240293	cg10409680	6	31239320	-13.53158327	2.20E-31	-27.39	2.46E-118	-16.16801639	2.01E-37	2.71E-08
6_31240293_C_T_b37	ENSG00000272501.1	3.25E-06	6	31240293	1.12E-09	74479	b37	rs2524091	6	31240293	cg17974398	6	31239324	-12.33678136	2.08E-27	-7.113	2.45E-12	-15.49439738	1.98E-35	2.71E-08
6_31240293_C_T_b37	ENSG00000206344.6	1.34E-05	6	31240293	5.71E-08	74378	b37	rs2524091	6	31240293	cg10409680	6	31239320	-13.53158327	2.20E-31	-27.39	2.46E-118	-16.16801639	2.01E-37	2.71E-08
6_31240293_C_T_b37	ENSG00000206344.6	1.34E-05	6	31240293	5.71E-08	74378	b37	rs2524091	6	31240293	cg17974398	6	31239324	-12.33678136	2.08E-27	-7.113	2.45E-12	-15.49439738	1.98E-35	2.71E-08
6_31240293_C_T_b37	ENSG00000204525.10	8.43E-25	6	31240293	4.29E-62	411	b37	rs2524091	6	31240293	cg10409680	6	31239320	-13.53158327	2.20E-31	-27.39	2.46E-118	-16.16801639	2.01E-37	2.71E-08
6_31240293_C_T_b37	ENSG00000204525.10	8.43E-25	6	31240293	4.29E-62	411	b37	rs2524091	6	31240293	cg17974398	6	31239324	-12.33678136	2.08E-27	-7.113	2.45E-12	-15.49439738	1.98E-35	2.71E-08
6_32590411_G_A_b37	ENSG00000229391.3	1.06E-05	6	32590411	8.83E-15	62612	b37	rs9271562	6	32590411	cg03787837	6	32605385	5.38093412	1.76E-07	19.12	7.13E-68	11.90693348	1.01E-24	2.86E-08
6_32565884_C_T_b37	ENSG00000229391.3	2.65E-06	6	32565884	9.52E-17	38085	b37	rs9270651	6	32565884	cg10632894	6	32552453	-6.276867119	1.60E-09	12.6	1.86E-33	4.609735651	7.43E-06	2.86E-08
6_31237463_C_G_b37	ENSG00000272501.1	3.22E-06	6	31237463	7.24E-10	71649	b37	rs66620546	6	31237463	cg10409680	6	31239320	-13.85478387	1.81E-32	-27.39	2.46E-118	-16.41731044	3.71E-38	2.90E-08
6_31237463_C_G_b37	ENSG00000272501.1	3.22E-06	6	31237463	7.24E-10	71649	b37	rs66620546	6	31237463	cg17974398	6	31239324	-12.0234891	2.24E-26	-7.113	2.45E-12	-16.05932418	4.21E-37	2.90E-08
6_31237463_C_G_b37	ENSG00000206344.6	1.34E-05	6	31237463	6.77E-08	71548	b37	rs66620546	6	31237463	cg10409680	6	31239320	-13.85478387	1.81E-32	-27.39	2.46E-118	-16.41731044	3.71E-38	2.90E-08
6_31237463_C_G_b37	ENSG00000206344.6	1.34E-05	6	31237463	6.77E-08	71548	b37	rs66620546	6	31237463	cg17974398	6	31239324	-12.0234891	2.24E-26	-7.113	2.45E-12	-16.05932418	4.21E-37	2.90E-08
6_31237463_C_G_b37	ENSG00000204525.10	8.74E-25	6	31237463	2.30E-62	-2419	b37	rs66620546	6	31237463	cg10409680	6	31239320	-13.85478387	1.81E-32	-27.39	2.46E-118	-16.41731044	3.71E-38	2.90E-08
6_31237463_C_G_b37	ENSG00000204525.10	8.74E-25	6	31237463	2.30E-62	-2419	b37	rs66620546	6	31237463	cg17974398	6	31239324	-12.0234891	2.24E-26	-7.113	2.45E-12	-16.05932418	4.21E-37	2.90E-08
6_31237437_T_C_b37	ENSG00000272501.1	3.22E-06	6	31237437	7.25E-10	71623	b37	rs66459704	6	31237437	cg10409680	6	31239320	-13.85478387	1.81E-32	-27.39	2.46E-118	-16.41731044	3.71E-38	2.91E-08
6_31237437_T_C_b37	ENSG00000272501.1	3.22E-06	6	31237437	7.25E-10	71623	b37	rs66459704	6	31237437	cg17974398	6	31239324	-12.0234891	2.24E-26	-7.113	2.45E-12	-16.05932418	4.21E-37	2.91E-08
6_31237437_T_C_b37	ENSG00000206344.6	1.34E-05	6	31237437	6.77E-08	71522	b37	rs66459704	6	31237437	cg10409680	6	31239320	-13.85478387	1.81E-32	-27.39	2.46E-118	-16.41731044	3.71E-38	2.91E-08
6_31237437_T_C_b37	ENSG00000206344.6	1.34E-05	6	31237437	6.77E-08	71522	b37	rs66459704	6	31237437	cg17974398	6	31239324	-12.0234891	2.24E-26	-7.113	2.45E-12	-16.05932418	4.21E-37	2.91E-08
6_31237437_T_C_b37	ENSG00000204525.10	8.74E-25	6	31237437	2.31E-62	-2445	b37	rs66459704	6	31237437	cg10409680	6	31239320	-13.85478387	1.81E-32	-27.39	2.46E-118	-16.41731044	3.71E-38	2.91E-08
6_31237437_T_C_b37	ENSG00000204525.10	8.74E-25	6	31237437	2.31E-62	-2445	b37	rs66459704	6	31237437	cg17974398	6	31239324	-12.0234891	2.24E-26	-7.113	2.45E-12	-16.05932418	4.21E-37	2.91E-08
6_31237323_A_G_b37	ENSG00000272501.1	3.22E-06	6	31237323	7.25E-10	71509	b37	rs68094471	6	31237323	cg10409680	6	31239320	-13.85478387	1.81E-32	-27.39	2.46E-118	-16.41731044	3.71E-38	2.93E-08
6_31237323_A_G_b37	ENSG00000272501.1	3.22E-06	6	31237323	7.25E-10	71509	b37	rs68094471	6	31237323	cg17974398	6	31239324	-12.0234891	2.24E-26	-7.113	2.45E-12	-16.05932418	4.21E-37	2.93E-08
6_31237323_A_G_b37	ENSG00000206344.6	1.34E-05	6	31237323	6.77E-08	71408	b37	rs68094471	6	31237323	cg10409680	6	31239320	-13.85478387	1.81E-32	-27.39	2.46E-118	-16.41731044	3.71E-38	2.93E-08
6_31237323_A_G_b37	ENSG00000206344.6	1.34E-05	6	31237323	6.77E-08	71408	b37	rs68094471	6	31237323	cg17974398	6	31239324	-12.0234891	2.24E-26	-7.113	2.45E-12	-16.05932418	4.21E-37	2.93E-08
6_31237323_A_G_b37	ENSG00000204525.10	8.67E-25	6	31237323	2.34E-62	-2559	b37	rs68094471	6	31237323	cg10409680	6	31239320	-13.85478387	1.81E-32	-27.39	2.46E-118	-16.41731044	3.71E-38	2.93E-08
6_31237323_A_G_b37	ENSG00000204525.10	8.67E-25	6	31237323	2.34E-62	-2559	b37	rs68094471	6	31237323	cg17974398	6	31239324	-12.0234891	2.24E-26	-7.113	2.45E-12	-16.05932418	4.21E-37	2.93E-08
6_31237162_C_G_b37	ENSG00000272501.1	3.23E-06	6	31237162	7.26E-10	71348	b37	rs35708511	6	31237162	cg10409680	6	31239320	-13.85478387	1.81E-32	-27.39	2.46E-118	-16.41731044	3.71E-38	2.93E-08
6_31237162_C_G_b37	ENSG00000272501.1	3.23E-06	6	31237162	7.26E-10	71348	b37	rs35708511	6	31237162	cg17974398	6	31239324	-12.0234891	2.24E-26	-7.113	2.45E-12	-16.05932418	4.21E-37	2.93E-08
6_31237162_C_G_b37	ENSG00000206344.6	1.34E-05	6	31237162	6.76E-08	71247	b37	rs35708511	6	31237162	cg10409680	6	31239320	-13.85478387	1.81E-32	-27.39	2.46E-118	-16.41731044	3.71E-38	2.93E-08
6_31237162_C_G_b37	ENSG00000206344.6	1.34E-05	6	31237162	6.76E-08	71247	b37	rs35708511	6	31237162	cg17974398	6	31239324	-12.0234891	2.24E-26	-7.113	2.45E-12	-16.05932418	4.21E-37	2.93E-08
6_31237162_C_G_b37	ENSG00000204525.10	8.57E-25	6	31237162	2.38E-62	-2720	b37	rs35708511	6	31237162	cg10409680	6	31239320	-13.85478387	1.81E-32	-27.39	2.46E-118	-16.41731044	3.71E-38	2.93E-08
6_31237162_C_G_b37	ENSG00000204525.10	8.57E-25	6	31237162	2.38E-62	-2720	b37	rs35708511	6	31237162	cg17974398	6	31239324	-12.0234891	2.24E-26	-7.113	2.45E-12	-16.05932418	4.21E-37	2.93E-08
6_31237124_T_C_b37	ENSG00000272501.1	3.23E-06	6	31237124	7.26E-10	71310	b37	rs1130838	6	31237124	cg10409680	6	31239320	-14.09309305	2.86E-33	-27.39	2.46E-118	-16.41731044	3.71E-38	2.93E-08
6_31237124_T_C_b37	ENSG00000272501.1	3.23E-06	6	31237124	7.26E-10	71310	b37	rs1130838	6	31237124	cg17974398	6	31239324	-11.95447018	3.77E-26	-7.113	2.45E-12	-16.05932418	4.21E-37	2.93E-08
6_31237124_T_C_b37	ENSG00000206344.6	1.34E-05	6	31237124	6.76E-08	71209	b37	rs1130838	6	31237124	cg10409680	6	31239320	-14.09309305	2.86E-33	-27.39	2.46E-118	-16.41731044	3.71E-38	2.93E-08
6_31237124_T_C_b37	ENSG00000206344.6	1.34E-05	6	31237124	6.76E-08	71209	b37	rs1130838	6	31237124	cg17974398	6	31239324	-11.95447018	3.77E-26	-7.113	2.45E-12	-16.05932418	4.21E-37	2.93E-08
6_31237124_T_C_b37	ENSG00000204525.10	8.57E-25	6	31237124	2.38E-62	-2758	b37	rs1130838	6	31237124	cg10409680	6	31239320	-14.09309305	2.86E-33	-27.39	2.46E-118	-16.41731044	3.71E-38	2.93E-08
6_31237124_T_C_b37	ENSG00000204525.10	8.57E-25	6	31237124	2.38E-62	-2758	b37	rs1130838	6	31237124	cg17974398	6	31239324	-11.95447018	3.77E-26	-7.113	2.45E-12	-16.05932418	4.21E-37	2.93E-08
6_31237048_A_G_b37	ENSG00000272501.1	3.23E-06	6	31237048	7.26E-10	71234	b37	rs9264594	6	31237048	cg10409680	6	31239320	-13.85478387	1.81E-32	-27.39	2.46E-118	-16.41731044	3.71E-38	2.97E-08
6_31237048_A_G_b37	ENSG00000272501.1	3.23E-06	6	31237048	7.26E-10	71234	b37	rs9264594	6	31237048	cg17974398	6	31239324	-12.0234891	2.24E-26	-7.113	2.45E-12	-16.05932418	4.21E-37	2.97E-08
6_31237048_A_G_b37	ENSG00000206344.6	1.34E-05	6	31237048	6.76E-08	71133	b37	rs9264594	6	31237048	cg10409680	6	31239320	-13.85478387	1.81E-32	-27.39	2.46E-118	-16.41731044	3.71E-38	2.97E-08
6_31237048_A_G_b37	ENSG00000206344.6	1.34E-05	6	31237048	6.76E-08	71133	b37	rs9264594	6	31237048	cg17974398	6	31239324	-12.0234891	2.24E-26	-7.113	2.45E-12	-16.05932418	4.21E-37	2.97E-08
6_31237048_A_G_b37	ENSG00000204525.10	8.57E-25	6	31237048	2.38E-62	-2834	b37	rs9264594	6	31237048	cg10409680	6	31239320	-13.85478387	1.81E-32	-27.39	2.46E-118	-16.41731044	3.71E-38	2.97E-08
6_31237048_A_G_b37	ENSG00000204525.10	8.57E-25	6	31237048	2.38E-62	-2834	b37	rs9264594	6	31237048	cg17974398	6	31239324	-12.0234891	2.24E-26	-7.113	2.45E-12	-16.05932418	4.21E-37	2.97E-08
6_32587605_C_T_b37	ENSG00000229391.3	1.06E-05	6	32587605	8.85E-15	59806	b37	rs9271407	6	32587605	cg03787837	6	32605385	5.445024622	1.28E-07	19.35	3.40E-69	11.90693348	1.01E-24	3.20E-08
6_32565905_C_T_b37	ENSG00000229391.3	2.65E-06	6	32565905	9.48E-17	38106	b37	rs9270652	6	32565905	cg10632894	6	32552453	-6.136929775	3.45E-09	12.6	1.86E-33	4.609735651	7.43E-06	3.22E-08
6_31237333_T_A_b37	ENSG00000272501.1	3.22E-06	6	31237333	7.24E-10	71519	b37	rs66772001	6	31237333	cg10409680	6	31239320	-13.85478387	1.81E-32	-27.39	2.46E-118	-16.41731044	3.71E-38	3.60E-08
6_31237333_T_A_b37	ENSG00000272501.1	3.22E-06	6	31237333	7.24E-10	71519	b37	rs66772001	6	31237333	cg17974398	6	31239324	-12.0234891	2.24E-26	-7.113	2.45E-12	-16.05932418	4.21E-37	3.60E-08
6_31237333_T_A_b37	ENSG00000206344.6	1.34E-05	6	31237333	6.77E-08	71418	b37	rs66772001	6	31237333	cg10409680	6	31239320	-13.85478387	1.81E-32	-27.39	2.46E-118	-16.41731044	3.71E-38	3.60E-08
6_31237333_T_A_b37	ENSG00000206344.6	1.34E-05	6	31237333	6.77E-08	71418	b37	rs66772001	6	31237333	cg17974398	6	31239324	-12.0234891	2.24E-26	-7.113	2.45E-12	-16.05932418	4.21E-37	3.60E-08
6_31237333_T_A_b37	ENSG00000204525.10	8.67E-25	6	31237333	2.34E-62	-2549	b37	rs66772001	6	31237333	cg10409680	6	31239320	-13.85478387	1.81E-32	-27.39	2.46E-118	-16.41731044	3.71E-38	3.60E-08
6_31237333_T_A_b37	ENSG00000204525.10	8.67E-25	6	31237333	2.34E-62	-2549	b37	rs66772001	6	31237333	cg17974398	6	31239324	-12.0234891	2.24E-26	-7.113	2.45E-12	-16.05932418	4.21E-37	3.60E-08
3_52880543_G_A_b37	ENSG00000055955.11	7.51E-09	3	52880543	1.36E-32	15788	b37	rs4687672	3	52880543	cg11645453	3	52864694	11.07060411	2.78E-23	24.8	3.41E-102	18.83755765	3.68E-45	3.61E-08
6_31325049_G_A_b37	ENSG00000204525.10	2.83E-08	6	31325049	7.54E-20	85167	b37	rs9266214	6	31325049	cg17731992	6	31324997	-8.27881013	8.71E-15	-13.61	3.14E-38	-6.508024667	6.73E-10	3.82E-08
3_52870618_T_A_b37	ENSG00000055955.11	5.80E-07	3	52870618	5.32E-33	5863	b37	rs4687663	3	52870618	cg11645453	3	52864694	11.68768936	2.80E-25	25.09	5.76E-104	19.84495614	5.35E-48	3.95E-08
6_31237353_T_C_b37	ENSG00000272501.1	1.76E-06	6	31237353	1.08E-09	71539	b37	rs67827555	6	31237353	cg10409680	6	31239320	-13.85478387	1.81E-32	-27.11	1.35E-116	-9.308411859	3.44E-17	3.98E-08
6_31237353_T_C_b37	ENSG00000206344.6	1.10E-05	6	31237353	3.76E-08	71438	b37	rs67827555	6	31237353	cg10409680	6	31239320	-13.85478387	1.81E-32	-27.11	1.35E-116	-9.308411859	3.44E-17	3.98E-08
6_31237353_T_C_b37	ENSG00000204525.10	3.18E-24	6	31237353	3.16E-62	-2529	b37	rs67827555	6	31237353	cg10409680	6	31239320	-13.85478387	1.81E-32	-27.11	1.35E-116	-9.308411859	3.44E-17	3.98E-08
3_52874861_G_A_b37	ENSG00000055955.11	7.53E-09	3	52874861	1.37E-32	10106	b37	rs7638524	3	52874861	cg11645453	3	52864694	11.2936105	5.32E-24	24.8	3.41E-102	18.83755765	3.68E-45	3.99E-08
3_52874288_T_C_b37	ENSG00000055955.11	7.53E-09	3	52874288	1.37E-32	9533	b37	rs6445538	3	52874288	cg11645453	3	52864694	11.8150523	1.08E-25	24.8	3.41E-102	19.84495614	5.35E-48	4.10E-08
3_52860936_C_T_b37	ENSG00000055955.11	5.80E-07	3	52860936	2.52E-33	-3819	b37	rs2276817	3	52860936	cg11645453	3	52864694	11.94753439	3.97E-26	25.33	1.83E-105	20.63334672	3.49E-50	4.49E-08
3_52864135_T_C_b37	ENSG00000055955.11	5.80E-07	3	52864135	2.49E-33	-620	b37	rs4687554	3	52864135	cg11645453	3	52864694	11.32032472	4.36E-24	25.33	1.83E-105	20.63334672	3.49E-50	4.50E-08
6_29914767_T_C_b37	ENSG00000204622.6	1.33E-05	6	29914767	2.29E-24	-60407	b37	rs2571385	6	29914767	cg07163603	6	29910051	5.765519296	2.49E-08	14.25	2.02E-41	9.544570674	7.45E-18	4.52E-08
6_31238613_A_G_b37	ENSG00000272501.1	5.10E-06	6	31238613	7.83E-10	72799	b37	rs9264647	6	31238613	cg10409680	6	31239320	-13.6516206	8.71E-32	-27.39	2.46E-118	-15.89731782	1.27E-36	4.52E-08
6_31238613_A_G_b37	ENSG00000272501.1	5.10E-06	6	31238613	7.83E-10	72799	b37	rs9264647	6	31238613	cg17974398	6	31239324	-12.0999024	1.26E-26	-7.113	2.45E-12	-15.78080217	2.80E-36	4.52E-08
6_31238613_A_G_b37	ENSG00000206344.6	1.15E-05	6	31238613	1.68E-07	72698	b37	rs9264647	6	31238613	cg10409680	6	31239320	-13.6516206	8.71E-32	-27.39	2.46E-118	-15.89731782	1.27E-36	4.52E-08
6_31238613_A_G_b37	ENSG00000206344.6	1.15E-05	6	31238613	1.68E-07	72698	b37	rs9264647	6	31238613	cg17974398	6	31239324	-12.0999024	1.26E-26	-7.113	2.45E-12	-15.78080217	2.80E-36	4.52E-08
6_31238613_A_G_b37	ENSG00000204525.10	3.32E-25	6	31238613	2.43E-62	-1269	b37	rs9264647	6	31238613	cg10409680	6	31239320	-13.6516206	8.71E-32	-27.39	2.46E-118	-15.89731782	1.27E-36	4.52E-08
6_31238613_A_G_b37	ENSG00000204525.10	3.32E-25	6	31238613	2.43E-62	-1269	b37	rs9264647	6	31238613	cg17974398	6	31239324	-12.0999024	1.26E-26	-7.113	2.45E-12	-15.78080217	2.80E-36	4.52E-08
3_52874296_G_A_b37	ENSG00000055955.11	1.05E-08	3	52874296	1.27E-32	9541	b37	rs6445539	3	52874296	cg11645453	3	52864694	11.09096986	2.39E-23	24.8	3.41E-102	19.84495614	5.35E-48	4.58E-08
3_52870132_G_A_b37	ENSG00000055955.11	6.06E-07	3	52870132	1.52E-32	5377	b37	rs1573815	3	52870132	cg11645453	3	52864694	11.68768936	2.80E-25	25.09	5.76E-104	20.63334672	3.49E-50	4.59E-08
3_52871929_G_A_b37	ENSG00000055955.11	5.80E-07	3	52871929	5.26E-33	7174	b37	rs3733047	3	52871929	cg11645453	3	52864694	11.75732515	1.66E-25	25.09	5.76E-104	19.84495614	5.35E-48	4.65E-08
6_32561445_A_G_b37	ENSG00000198502.5	3.47E-06	6	32561445	3.01E-30	63381	b37	rs9270593	6	32561445	cg10632894	6	32552453	7.625087834	5.67E-13	16.68	3.73E-54	6.825460108	1.17E-10	4.73E-08
6_32561445_A_G_b37	ENSG00000229391.3	2.64E-08	6	32561445	1.09E-21	33646	b37	rs9270593	6	32561445	cg10632894	6	32552453	7.625087834	5.67E-13	16.68	3.73E-54	6.825460108	1.17E-10	4.73E-08
6_32589867_C_T_b37	ENSG00000229391.3	1.08E-05	6	32589867	3.54E-16	62068	b37	rs9271527	6	32589867	cg03787837	6	32605385	5.734794165	2.92E-08	13.96	5.66E-40	7.737680635	6.02E-13	4.79E-08
3_52866157_C_G_b37	ENSG00000055955.11	5.80E-07	3	52866157	3.47E-33	1402	b37	rs3755803	3	52866157	cg11645453	3	52864694	11.79885024	1.22E-25	25	2.20E-103	20.63334672	3.49E-50	4.89E-08
3_52868445_G_A_b37	ENSG00000055955.11	5.80E-07	3	52868445	9.58E-33	3690	b37	rs13083728	3	52868445	cg11645453	3	52864694	11.79554823	1.25E-25	25	2.20E-103	20.63334672	3.49E-50	4.99E-08
6_32561429_A_T_b37	ENSG00000198502.5	3.48E-06	6	32561429	3.02E-30	63365	b37	rs9270592	6	32561429	cg10632894	6	32552453	7.751234736	2.57E-13	16.68	3.73E-54	6.825460108	1.17E-10	5.00E-08
6_32561429_A_T_b37	ENSG00000229391.3	2.63E-08	6	32561429	1.09E-21	33630	b37	rs9270592	6	32561429	cg10632894	6	32552453	7.751234736	2.57E-13	16.68	3.73E-54	6.825460108	1.17E-10	5.00E-08
6_31237027_C_T_b37	ENSG00000206344.6	7.81E-06	6	31237027	1.13E-07	71112	b37	rs2394961	6	31237027	cg10409680	6	31239320	-11.91528605	5.07E-26	-26.24	3.90E-111	-14.45247365	2.51E-32	5.00E-08
6_31237027_C_T_b37	ENSG00000206344.6	7.81E-06	6	31237027	1.13E-07	71112	b37	rs2394961	6	31237027	cg17974398	6	31239324	-10.56657609	1.12E-21	-7.27	8.26E-13	-13.83044264	1.82E-30	5.00E-08
6_31237027_C_T_b37	ENSG00000204525.10	2.07E-14	6	31237027	1.16E-43	-2855	b37	rs2394961	6	31237027	cg10409680	6	31239320	-11.91528605	5.07E-26	-26.24	3.90E-111	-14.45247365	2.51E-32	5.00E-08
6_31237027_C_T_b37	ENSG00000204525.10	2.07E-14	6	31237027	1.16E-43	-2855	b37	rs2394961	6	31237027	cg17974398	6	31239324	-10.56657609	1.12E-21	-7.27	8.26E-13	-13.83044264	1.82E-30	5.00E-08
6_32590348_A_G_b37	ENSG00000229391.3	5.48E-06	6	32590348	5.21E-16	62549	b37	rs9271558	6	32590348	cg03787837	6	32605385	5.746536	2.75E-08	14.04	2.24E-40	7.737680635	6.02E-13	5.12E-08
3_52861211_A_T_b37	ENSG00000055955.11	5.80E-07	3	52861211	2.52E-33	-3544	b37	rs13072536	3	52861211	cg11645453	3	52864694	11.94753439	3.97E-26	25.33	1.83E-105	20.63334672	3.49E-50	5.20E-08
3_52862200_C_T_b37	ENSG00000055955.11	5.80E-07	3	52862200	2.52E-33	-2555	b37	rs2072391	3	52862200	cg11645453	3	52864694	11.94753439	3.97E-26	25.33	1.83E-105	20.63334672	3.49E-50	5.30E-08
3_52862003_G_A_b37	ENSG00000055955.11	5.80E-07	3	52862003	2.52E-33	-2752	b37	rs12488303	3	52862003	cg11645453	3	52864694	11.94753439	3.97E-26	25.33	1.83E-105	20.63334672	3.49E-50	5.30E-08
6_32561598_T_G_b37	ENSG00000198502.5	3.49E-06	6	32561598	7.55E-30	63534	b37	rs9270597	6	32561598	cg10632894	6	32552453	7.331127515	3.48E-12	16.49	4.10E-53	6.825460108	1.17E-10	5.30E-08
6_32561598_T_G_b37	ENSG00000229391.3	2.63E-08	6	32561598	9.15E-22	33799	b37	rs9270597	6	32561598	cg10632894	6	32552453	7.331127515	3.48E-12	16.49	4.10E-53	6.825460108	1.17E-10	5.30E-08
3_52860366_C_G_b37	ENSG00000055955.11	5.80E-07	3	52860366	2.52E-33	-4389	b37	rs4687658	3	52860366	cg11645453	3	52864694	11.94753439	3.97E-26	25.33	1.83E-105	20.63334672	3.49E-50	5.32E-08
6_32561618_T_C_b37	ENSG00000198502.5	3.49E-06	6	32561618	8.95E-30	63554	b37	rs9270598	6	32561618	cg10632894	6	32552453	6.882604705	5.09E-11	16.49	4.10E-53	6.825460108	1.17E-10	5.80E-08
6_32561618_T_C_b37	ENSG00000229391.3	2.63E-08	6	32561618	9.06E-22	33819	b37	rs9270598	6	32561618	cg10632894	6	32552453	6.882604705	5.09E-11	16.49	4.10E-53	6.825460108	1.17E-10	5.80E-08
3_52864860_A_G_b37	ENSG00000055955.11	2.56E-06	3	52864860	2.46E-27	105	b37	rs2071040	3	52864860	cg11645453	3	52864694	9.878979108	1.56E-19	25	2.20E-103	20.2673974	3.58E-49	6.67E-08
6_31236316_G_T_b37	ENSG00000272501.1	3.23E-06	6	31236316	1.19E-09	70502	b37	rs2524098	6	31236316	cg10409680	6	31239320	-13.525558	2.31E-31	-26.83	8.16E-115	-16.41731044	3.71E-38	6.69E-08
6_31236316_G_T_b37	ENSG00000272501.1	3.23E-06	6	31236316	1.19E-09	70502	b37	rs2524098	6	31236316	cg17974398	6	31239324	-11.87560231	6.83E-26	-6.908	9.72E-12	-16.05932418	4.21E-37	6.69E-08
6_31236316_G_T_b37	ENSG00000206344.6	1.33E-05	6	31236316	5.53E-08	70401	b37	rs2524098	6	31236316	cg10409680	6	31239320	-13.525558	2.31E-31	-26.83	8.16E-115	-16.41731044	3.71E-38	6.69E-08
6_31236316_G_T_b37	ENSG00000206344.6	1.33E-05	6	31236316	5.53E-08	70401	b37	rs2524098	6	31236316	cg17974398	6	31239324	-11.87560231	6.83E-26	-6.908	9.72E-12	-16.05932418	4.21E-37	6.69E-08
6_31236316_G_T_b37	ENSG00000204525.10	8.58E-25	6	31236316	2.70E-62	-3566	b37	rs2524098	6	31236316	cg10409680	6	31239320	-13.525558	2.31E-31	-26.83	8.16E-115	-16.41731044	3.71E-38	6.69E-08
6_31236316_G_T_b37	ENSG00000204525.10	8.58E-25	6	31236316	2.70E-62	-3566	b37	rs2524098	6	31236316	cg17974398	6	31239324	-11.87560231	6.83E-26	-6.908	9.72E-12	-16.05932418	4.21E-37	6.69E-08
6_31325620_T_C_b37	ENSG00000204525.10	1.11E-08	6	31325620	3.87E-19	85738	b37	rs9266242	6	31325620	cg17731992	6	31324997	-8.56982006	1.28E-15	-14.07	1.62E-40	-6.508024667	6.73E-10	6.71E-08
6_31325092_A_G_b37	ENSG00000204525.10	2.84E-08	6	31325092	6.30E-20	85210	b37	rs9266217	6	31325092	cg17731992	6	31324997	-8.508508938	1.92E-15	-13.71	9.90E-39	-6.404797978	1.18E-09	7.91E-08
6_31325623_T_C_b37	ENSG00000204525.10	1.12E-08	6	31325623	3.88E-19	85741	b37	rs9266243	6	31325623	cg17731992	6	31324997	-8.56982006	1.28E-15	-14.07	1.73E-40	-6.508024667	6.73E-10	7.97E-08
6_32566021_T_G_b37	ENSG00000229391.3	3.06E-06	6	32566021	2.92E-17	38222	b37	rs9270657	6	32566021	cg10632894	6	32552453	-6.423975435	7.07E-10	13.21	2.58E-36	5.353418501	2.50E-07	8.04E-08
6_32561392_G_A_b37	ENSG00000198502.5	3.86E-06	6	32561392	5.55E-30	63328	b37	rs9270590	6	32561392	cg10632894	6	32552453	7.765272653	2.35E-13	16.71	2.69E-54	6.825460108	1.17E-10	8.15E-08
6_32561392_G_A_b37	ENSG00000229391.3	2.40E-08	6	32561392	7.92E-22	33593	b37	rs9270590	6	32561392	cg10632894	6	32552453	7.765272653	2.35E-13	16.71	2.69E-54	6.825460108	1.17E-10	8.15E-08
6_32561390_C_T_b37	ENSG00000198502.5	3.86E-06	6	32561390	5.57E-30	63326	b37	rs9270589	6	32561390	cg10632894	6	32552453	7.765272653	2.35E-13	16.71	2.69E-54	6.825460108	1.17E-10	8.18E-08
6_32561390_C_T_b37	ENSG00000229391.3	2.40E-08	6	32561390	7.91E-22	33591	b37	rs9270589	6	32561390	cg10632894	6	32552453	7.765272653	2.35E-13	16.71	2.69E-54	6.825460108	1.17E-10	8.18E-08
6_32589959_C_T_b37	ENSG00000229391.3	5.88E-06	6	32589959	3.62E-16	62160	b37	rs9271535	6	32589959	cg03787837	6	32605385	5.373153191	1.83E-07	13.96	5.97E-40	7.737680635	6.02E-13	8.72E-08
3_52864693_T_G_b37	ENSG00000055955.11	1.97E-07	3	52864693	7.05E-27	-62	b37	rs2071041	3	52864693	cg11645453	3	52864694	33.36019435	4.23E-92	25	2.20E-103	22.68472561	1.03E-55	9.14E-08
3_52864693_T_G_b37	ENSG00000055955.11	1.97E-07	3	52864693	7.05E-27	-62	b37	rs2071041	3	52864693	cg20735041	3	52869266	-7.804430036	1.84E-13	-13.03	1.90E-35	-9.998359686	3.82E-19	9.14E-08
6_32589410_C_T_b37	ENSG00000229391.3	5.61E-06	6	32589410	3.49E-16	61611	b37	rs9271508	6	32589410	cg03787837	6	32605385	5.715433326	3.23E-08	14.11	1.11E-40	7.696629129	7.68E-13	9.58E-08
6_32590028_G_A_b37	ENSG00000229391.3	5.61E-06	6	32590028	2.20E-16	62229	b37	rs9271539	6	32590028	cg03787837	6	32605385	5.562920999	7.06E-08	14.11	1.11E-40	6.673155435	2.73E-10	1.02E-07
6_32589051_C_A_b37	ENSG00000229391.3	5.61E-06	6	32589051	3.49E-16	61252	b37	rs9271489	6	32589051	cg03787837	6	32605385	5.689449001	3.70E-08	14.09	1.34E-40	7.737680635	6.02E-13	1.07E-07
6_32589791_T_C_b37	ENSG00000229391.3	5.67E-06	6	32589791	3.50E-16	61992	b37	rs9271522	6	32589791	cg03787837	6	32605385	5.566464179	6.94E-08	14.11	1.11E-40	7.737680635	6.02E-13	1.24E-07
6_32564915_T_C_b37	ENSG00000198502.5	1.69E-12	6	32564915	5.19E-37	66851	b37	rs9270607	6	32564915	cg10632894	6	32552453	5.419470443	1.45E-07	-18.9	1.32E-66	-8.15004385	4.99E-14	1.33E-07
6_32564915_T_C_b37	ENSG00000196126.6	9.70E-20	6	32564915	5.91E-72	7290	b37	rs9270607	6	32564915	cg10632894	6	32552453	5.419470443	1.45E-07	-18.9	1.32E-66	-8.15004385	4.99E-14	1.33E-07
6_32564915_T_C_b37	ENSG00000196735.7	3.50E-09	6	32564915	3.17E-30	-31041	b37	rs9270607	6	32564915	cg10632894	6	32552453	5.419470443	1.45E-07	-18.9	1.32E-66	-8.15004385	4.99E-14	1.33E-07
6_32564915_T_C_b37	ENSG00000223534.1	1.87E-05	6	32564915	6.88E-19	-63217	b37	rs9270607	6	32564915	cg10632894	6	32552453	5.419470443	1.45E-07	-18.9	1.32E-66	-8.15004385	4.99E-14	1.33E-07
6_32564915_T_C_b37	ENSG00000179344.12	2.59E-07	6	32564915	9.60E-27	-71245	b37	rs9270607	6	32564915	cg10632894	6	32552453	5.419470443	1.45E-07	-18.9	1.32E-66	-8.15004385	4.99E-14	1.33E-07
3_52566820_C_A_b37	ENSG00000055955.11	4.30E-06	3	52566820	1.91E-17	-297935	b37	rs12489732	3	52566820	cg07507251	3	52567010	7.088975214	1.50E-11	12.97	3.48E-35	9.130631246	1.08E-16	1.36E-07
6_32590624_T_C_b37	ENSG00000229391.3	5.61E-06	6	32590624	3.49E-16	62825	b37	rs2395225	6	32590624	cg03787837	6	32605385	5.723719299	3.10E-08	14.11	1.11E-40	7.737680635	6.02E-13	1.51E-07
6_31237061_C_T_b37	ENSG00000206344.6	2.54E-05	6	31237061	2.61E-08	71146	b37	rs2894204	6	31237061	cg10409680	6	31239320	-12.12882876	1.01E-26	-25.73	5.89E-108	-14.79045218	2.46E-33	1.90E-07
6_31237061_C_T_b37	ENSG00000204525.10	4.75E-14	6	31237061	1.85E-39	-2821	b37	rs2894204	6	31237061	cg10409680	6	31239320	-12.12882876	1.01E-26	-25.73	5.89E-108	-14.79045218	2.46E-33	1.90E-07
6_31237255_G_A_b37	ENSG00000272501.1	3.54E-06	6	31237255	2.73E-09	71441	b37	rs2523609	6	31237255	cg10409680	6	31239320	-9.677378804	6.50E-19	-21.27	1.43E-80	-13.32072955	6.09E-29	2.00E-07
6_31237255_G_A_b37	ENSG00000206344.6	2.08E-06	6	31237255	2.01E-09	71340	b37	rs2523609	6	31237255	cg10409680	6	31239320	-9.677378804	6.50E-19	-21.27	1.43E-80	-13.32072955	6.09E-29	2.00E-07
6_31237255_G_A_b37	ENSG00000204525.10	6.32E-16	6	31237255	1.09E-37	-2627	b37	rs2523609	6	31237255	cg10409680	6	31239320	-9.677378804	6.50E-19	-21.27	1.43E-80	-13.32072955	6.09E-29	2.00E-07
22_42541349_G_A_b37	ENSG00000100197.16	4.33E-11	22	42541349	9.70E-42	14441	b37	rs5758605	22	42541349	cg15128208	22	42549153	-9.465423622	2.87E-18	-10.56	1.45E-24	-6.188779422	3.71E-09	2.09E-07
22_42541349_G_A_b37	ENSG00000100197.16	4.33E-11	22	42541349	9.70E-42	14441	b37	rs5758605	22	42541349	cg15557168	22	42548783	-7.500464603	1.23E-12	-14.7	1.14E-43	-5.63827027	6.22E-08	2.09E-07
22_42541349_G_A_b37	ENSG00000100197.16	4.33E-11	22	42541349	9.70E-42	14441	b37	rs5758605	22	42541349	cg04692870	22	42525206	4.97680514	1.23E-06	12.12	2.96E-31	4.763629806	3.79E-06	2.09E-07
6_32570959_C_T_b37	ENSG00000198502.5	1.57E-05	6	32570959	4.27E-26	72895	b37	rs679243	6	32570959	cg10632894	6	32552453	-7.195106344	7.93E-12	15.61	2.10E-48	5.94194551	1.34E-08	2.14E-07
6_32570959_C_T_b37	ENSG00000229391.3	8.98E-06	6	32570959	3.26E-14	43160	b37	rs679243	6	32570959	cg10632894	6	32552453	-7.195106344	7.93E-12	15.61	2.10E-48	5.94194551	1.34E-08	2.14E-07
6_32587333_C_T_b37	ENSG00000229391.3	5.31E-06	6	32587333	1.23E-16	59534	b37	rs9271379	6	32587333	cg03787837	6	32605385	5.965706401	8.68E-09	20.28	1.17E-74	12.44741454	2.48E-26	2.15E-07
6_31243895_C_T_b37	ENSG00000204525.10	1.81E-15	6	31243895	2.71E-28	4013	b37	rs3094680	6	31243895	cg10409680	6	31239320	-9.591988605	1.18E-18	-20.58	1.99E-76	-7.690837289	7.95E-13	2.17E-07
22_42542870_G_A_b37	ENSG00000100197.16	3.93E-14	22	42542870	6.42E-48	15962	b37	rs2142694	22	42542870	cg15128208	22	42549153	-6.4411174	6.42E-10	-10.52	2.22E-24	-6.107583229	5.69E-09	2.40E-07
22_42542870_G_A_b37	ENSG00000100197.16	3.93E-14	22	42542870	6.42E-48	15962	b37	rs2142694	22	42542870	cg04692870	22	42525206	6.038921164	5.86E-09	12.11	3.11E-31	4.747423453	4.07E-06	2.40E-07
22_42542870_G_A_b37	ENSG00000100197.16	3.93E-14	22	42542870	6.42E-48	15962	b37	rs2142694	22	42542870	cg15557168	22	42548783	-5.371642211	1.84E-07	-14.68	1.51E-43	-5.004038215	1.28E-06	2.40E-07
22_42543288_A_G_b37	ENSG00000100197.16	5.03E-11	22	42543288	1.02E-41	16380	b37	rs2743462	22	42543288	cg15128208	22	42549153	-9.465423622	2.87E-18	-10.56	1.45E-24	-6.19126584	3.66E-09	2.58E-07
22_42543288_A_G_b37	ENSG00000100197.16	5.03E-11	22	42543288	1.02E-41	16380	b37	rs2743462	22	42543288	cg15557168	22	42548783	-7.500464603	1.23E-12	-14.7	1.14E-43	-5.66208487	5.52E-08	2.58E-07
22_42543288_A_G_b37	ENSG00000100197.16	5.03E-11	22	42543288	1.02E-41	16380	b37	rs2743462	22	42543288	cg04692870	22	42525206	4.97680514	1.23E-06	12.12	2.96E-31	4.839445239	2.71E-06	2.58E-07
6_31236115_C_T_b37	ENSG00000206344.6	2.10E-06	6	31236115	9.65E-09	70200	b37	rs2853951	6	31236115	cg10409680	6	31239320	-10.32272895	6.54E-21	-19.72	2.18E-71	-12.37169337	4.17E-26	2.91E-07
6_31236115_C_T_b37	ENSG00000204525.10	2.68E-14	6	31236115	3.95E-36	-3767	b37	rs2853951	6	31236115	cg10409680	6	31239320	-10.32272895	6.54E-21	-19.72	2.18E-71	-12.37169337	4.17E-26	2.91E-07
6_31239855_C_G_b37	ENSG00000272501.1	3.26E-06	6	31239855	9.37E-10	74041	b37	rs7767581	6	31239855	cg10409680	6	31239320	-13.53158327	2.20E-31	-27.51	3.91E-119	-16.27836378	9.51E-38	3.11E-07
6_31239855_C_G_b37	ENSG00000206344.6	1.34E-05	6	31239855	5.89E-08	73940	b37	rs7767581	6	31239855	cg10409680	6	31239320	-13.53158327	2.20E-31	-27.51	3.91E-119	-16.27836378	9.51E-38	3.11E-07
6_31239855_C_G_b37	ENSG00000204525.10	8.31E-25	6	31239855	3.88E-62	-27	b37	rs7767581	6	31239855	cg10409680	6	31239320	-13.53158327	2.20E-31	-27.51	3.91E-119	-16.27836378	9.51E-38	3.11E-07
16_4470964_G_T_b37	ENSG00000153406.9	1.11E-05	16	4470964	1.93E-19	-74800	b37	rs6500598	16	4470964	cg03299479	16	4470005	11.43219925	1.90E-24	25.98	1.69E-109	14.89120969	1.23E-33	3.77E-07
16_4470964_G_T_b37	ENSG00000153406.9	1.11E-05	16	4470964	1.93E-19	-74800	b37	rs6500598	16	4470964	cg00658411	16	4467558	10.89422367	1.02E-22	25.37	9.84E-106	13.16917967	1.73E-28	3.77E-07
6_32571962_A_G_b37	ENSG00000198502.5	1.64E-12	6	32571962	6.95E-35	73898	b37	rs9270902	6	32571962	cg10632894	6	32552453	6.30029637	1.41E-09	-18.68	2.43E-65	-8.15004385	4.99E-14	4.94E-07
6_32571962_A_G_b37	ENSG00000196126.6	3.87E-20	6	32571962	1.66E-64	14337	b37	rs9270902	6	32571962	cg10632894	6	32552453	6.30029637	1.41E-09	-18.68	2.43E-65	-8.15004385	4.99E-14	4.94E-07
6_32571962_A_G_b37	ENSG00000196735.7	1.06E-09	6	32571962	2.21E-32	-23994	b37	rs9270902	6	32571962	cg10632894	6	32552453	6.30029637	1.41E-09	-18.68	2.43E-65	-8.15004385	4.99E-14	4.94E-07
6_32571962_A_G_b37	ENSG00000223534.1	1.37E-05	6	32571962	2.02E-20	-56170	b37	rs9270902	6	32571962	cg10632894	6	32552453	6.30029637	1.41E-09	-18.68	2.43E-65	-8.15004385	4.99E-14	4.94E-07
6_32571962_A_G_b37	ENSG00000179344.12	7.59E-08	6	32571962	1.10E-28	-64198	b37	rs9270902	6	32571962	cg10632894	6	32552453	6.30029637	1.41E-09	-18.68	2.43E-65	-8.15004385	4.99E-14	4.94E-07
16_4476089_T_C_b37	ENSG00000153406.9	1.11E-05	16	4476089	1.19E-19	-69675	b37	rs1139652	16	4476089	cg00658411	16	4467558	11.09858474	2.26E-23	25.04	1.18E-103	13.35025522	4.97E-29	6.25E-07
16_4476089_T_C_b37	ENSG00000153406.9	1.11E-05	16	4476089	1.19E-19	-69675	b37	rs1139652	16	4476089	cg03299479	16	4470005	10.97169729	5.76E-23	25.61	3.17E-107	14.54540323	1.32E-32	6.25E-07
6_32569572_G_A_b37	ENSG00000198502.5	6.69E-06	6	32569572	6.76E-27	71508	b37	rs9270807	6	32569572	cg10632894	6	32552453	-8.43982369	3.03E-15	15.49	9.10E-48	5.944933149	1.32E-08	7.30E-07
6_32569572_G_A_b37	ENSG00000229391.3	1.95E-06	6	32569572	3.30E-15	41773	b37	rs9270807	6	32569572	cg10632894	6	32552453	-8.43982369	3.03E-15	15.49	9.10E-48	5.944933149	1.32E-08	7.30E-07
6_32569792_T_C_b37	ENSG00000198502.5	6.03E-06	6	32569792	4.94E-26	71728	b37	rs476602	6	32569792	cg10632894	6	32552453	-8.36716383	4.89E-15	15.53	5.63E-48	5.944933149	1.32E-08	7.47E-07
6_32569792_T_C_b37	ENSG00000229391.3	2.33E-06	6	32569792	7.80E-15	41993	b37	rs476602	6	32569792	cg10632894	6	32552453	-8.36716383	4.89E-15	15.53	5.63E-48	5.944933149	1.32E-08	7.47E-07
6_32589122_A_C_b37	ENSG00000229391.3	3.34E-06	6	32589122	1.63E-16	61323	b37	rs9271492	6	32589122	cg03787837	6	32605385	5.970675221	8.45E-09	12.12	2.84E-31	5.521438738	1.11E-07	9.31E-07
6_32564861_A_G_b37	ENSG00000198502.5	1.77E-12	6	32564861	3.08E-36	66797	b37	rs9270605	6	32564861	cg10632894	6	32552453	5.003704817	1.09E-06	-19.44	9.97E-70	-8.15004385	4.99E-14	1.12E-06
6_32564861_A_G_b37	ENSG00000196126.6	8.52E-20	6	32564861	6.06E-71	7236	b37	rs9270605	6	32564861	cg10632894	6	32552453	5.003704817	1.09E-06	-19.44	9.97E-70	-8.15004385	4.99E-14	1.12E-06
6_32564861_A_G_b37	ENSG00000196735.7	3.01E-09	6	32564861	3.06E-30	-31095	b37	rs9270605	6	32564861	cg10632894	6	32552453	5.003704817	1.09E-06	-19.44	9.97E-70	-8.15004385	4.99E-14	1.12E-06
6_32564861_A_G_b37	ENSG00000223534.1	1.72E-05	6	32564861	6.61E-19	-63271	b37	rs9270605	6	32564861	cg10632894	6	32552453	5.003704817	1.09E-06	-19.44	9.97E-70	-8.15004385	4.99E-14	1.12E-06
6_32564861_A_G_b37	ENSG00000179344.12	2.52E-07	6	32564861	9.30E-27	-71299	b37	rs9270605	6	32564861	cg10632894	6	32552453	5.003704817	1.09E-06	-19.44	9.97E-70	-8.15004385	4.99E-14	1.12E-06
6_32566598_C_A_b37	ENSG00000198502.5	1.76E-12	6	32566598	3.17E-36	68534	b37	rs9270674	6	32566598	cg10632894	6	32552453	5.368094597	1.88E-07	-19.58	1.48E-70	-8.15004385	4.99E-14	1.13E-06
6_32566609_GTA_G_b37	ENSG00000198502.5	1.76E-12	6	32566609	3.17E-36	68545	b37	rs9279768	6	32566609	cg10632894	6	32552453	5.686145383	3.76E-08	-19.58	1.48E-70	-8.15004385	4.99E-14	1.13E-06
6_32566598_C_A_b37	ENSG00000196126.6	9.16E-20	6	32566598	5.39E-71	8973	b37	rs9270674	6	32566598	cg10632894	6	32552453	5.368094597	1.88E-07	-19.58	1.48E-70	-8.15004385	4.99E-14	1.13E-06
6_32566609_GTA_G_b37	ENSG00000196126.6	9.16E-20	6	32566609	5.39E-71	8984	b37	rs9279768	6	32566609	cg10632894	6	32552453	5.686145383	3.76E-08	-19.58	1.48E-70	-8.15004385	4.99E-14	1.13E-06
6_32566598_C_A_b37	ENSG00000196735.7	3.14E-09	6	32566598	3.38E-30	-29358	b37	rs9270674	6	32566598	cg10632894	6	32552453	5.368094597	1.88E-07	-19.58	1.48E-70	-8.15004385	4.99E-14	1.13E-06
6_32566609_GTA_G_b37	ENSG00000196735.7	3.14E-09	6	32566609	3.40E-30	-29347	b37	rs9279768	6	32566609	cg10632894	6	32552453	5.686145383	3.76E-08	-19.58	1.48E-70	-8.15004385	4.99E-14	1.13E-06
6_32566598_C_A_b37	ENSG00000223534.1	1.81E-05	6	32566598	7.05E-19	-61534	b37	rs9270674	6	32566598	cg10632894	6	32552453	5.368094597	1.88E-07	-19.58	1.48E-70	-8.15004385	4.99E-14	1.13E-06
6_32566609_GTA_G_b37	ENSG00000223534.1	1.81E-05	6	32566609	7.06E-19	-61523	b37	rs9279768	6	32566609	cg10632894	6	32552453	5.686145383	3.76E-08	-19.58	1.48E-70	-8.15004385	4.99E-14	1.13E-06
6_32566598_C_A_b37	ENSG00000179344.12	2.60E-07	6	32566598	1.05E-26	-69562	b37	rs9270674	6	32566598	cg10632894	6	32552453	5.368094597	1.88E-07	-19.58	1.48E-70	-8.15004385	4.99E-14	1.13E-06
6_32566609_GTA_G_b37	ENSG00000179344.12	2.60E-07	6	32566609	1.05E-26	-69551	b37	rs9279768	6	32566609	cg10632894	6	32552453	5.686145383	3.76E-08	-19.58	1.48E-70	-8.15004385	4.99E-14	1.13E-06
6_32566557_G_C_b37	ENSG00000198502.5	1.76E-12	6	32566557	3.15E-36	68493	b37	rs9270672	6	32566557	cg10632894	6	32552453	5.450316519	1.25E-07	-19.2	2.35E-68	-8.15004385	4.99E-14	1.37E-06
6_32566557_G_C_b37	ENSG00000196126.6	9.11E-20	6	32566557	5.36E-71	8932	b37	rs9270672	6	32566557	cg10632894	6	32552453	5.450316519	1.25E-07	-19.2	2.35E-68	-8.15004385	4.99E-14	1.37E-06
6_32566557_G_C_b37	ENSG00000196735.7	3.14E-09	6	32566557	3.38E-30	-29399	b37	rs9270672	6	32566557	cg10632894	6	32552453	5.450316519	1.25E-07	-19.2	2.35E-68	-8.15004385	4.99E-14	1.37E-06
6_32566557_G_C_b37	ENSG00000223534.1	1.81E-05	6	32566557	7.09E-19	-61575	b37	rs9270672	6	32566557	cg10632894	6	32552453	5.450316519	1.25E-07	-19.2	2.35E-68	-8.15004385	4.99E-14	1.37E-06
6_32566557_G_C_b37	ENSG00000179344.12	2.60E-07	6	32566557	1.05E-26	-69603	b37	rs9270672	6	32566557	cg10632894	6	32552453	5.450316519	1.25E-07	-19.2	2.35E-68	-8.15004385	4.99E-14	1.37E-06
6_31168494_G_A_b37	ENSG00000272501.1	6.69E-12	6	31168494	1.90E-25	2680	b37	rs9366768	6	31168494	cg04710276	6	31164994	7.104844663	1.36E-11	15.5	7.82E-48	7.968376498	1.51E-13	1.43E-06
6_31168494_G_A_b37	ENSG00000204525.10	1.72E-05	6	31168494	1.26E-13	-71388	b37	rs9366768	6	31168494	cg04710276	6	31164994	7.104844663	1.36E-11	15.5	7.82E-48	7.968376498	1.51E-13	1.43E-06
3_52855229_T_C_b37	ENSG00000055955.11	2.21E-06	3	52855229	1.53E-27	-9526	b37	rs2239547	3	52855229	cg11645453	3	52864694	10.24213236	1.17E-20	22.6	1.21E-88	16.58795527	1.17E-38	1.44E-06
6_31229404_T_C_b37	ENSG00000272501.1	1.29E-08	6	31229404	1.32E-17	63590	b37	rs2524119	6	31229404	cg10409680	6	31239320	-8.71338664	4.91E-16	-19.4	1.71E-69	-8.94503525	3.51E-16	1.52E-06
6_31229404_T_C_b37	ENSG00000204525.10	2.46E-19	6	31229404	4.45E-54	-10478	b37	rs2524119	6	31229404	cg10409680	6	31239320	-8.71338664	4.91E-16	-19.4	1.71E-69	-8.94503525	3.51E-16	1.52E-06
3_52852538_G_T_b37	ENSG00000055955.11	2.21E-06	3	52852538	1.53E-27	-12217	b37	rs4687657	3	52852538	cg11645453	3	52864694	10.24213236	1.17E-20	22.44	1.28E-87	16.58795527	1.17E-38	1.57E-06
3_52853747_C_G_b37	ENSG00000055955.11	2.21E-06	3	52853747	1.53E-27	-11008	b37	rs2276815	3	52853747	cg11645453	3	52864694	10.24213236	1.17E-20	22.6	1.21E-88	16.58795527	1.17E-38	1.61E-06
6_32566533_A_G_b37	ENSG00000198502.5	1.76E-12	6	32566533	3.18E-36	68469	b37	rs9270670	6	32566533	cg10632894	6	32552453	5.450316519	1.25E-07	-19.2	2.35E-68	-8.15004385	4.99E-14	1.83E-06
6_32566533_A_G_b37	ENSG00000196126.6	9.11E-20	6	32566533	5.52E-71	8908	b37	rs9270670	6	32566533	cg10632894	6	32552453	5.450316519	1.25E-07	-19.2	2.35E-68	-8.15004385	4.99E-14	1.83E-06
6_32566533_A_G_b37	ENSG00000196735.7	3.14E-09	6	32566533	3.29E-30	-29423	b37	rs9270670	6	32566533	cg10632894	6	32552453	5.450316519	1.25E-07	-19.2	2.35E-68	-8.15004385	4.99E-14	1.83E-06
6_32566533_A_G_b37	ENSG00000223534.1	1.81E-05	6	32566533	6.99E-19	-61599	b37	rs9270670	6	32566533	cg10632894	6	32552453	5.450316519	1.25E-07	-19.2	2.35E-68	-8.15004385	4.99E-14	1.83E-06
6_32566533_A_G_b37	ENSG00000179344.12	2.60E-07	6	32566533	1.03E-26	-69627	b37	rs9270670	6	32566533	cg10632894	6	32552453	5.450316519	1.25E-07	-19.2	2.35E-68	-8.15004385	4.99E-14	1.83E-06
6_32566549_T_G_b37	ENSG00000198502.5	1.76E-12	6	32566549	3.18E-36	68485	b37	rs9270671	6	32566549	cg10632894	6	32552453	5.450316519	1.25E-07	-19.2	2.35E-68	-8.15004385	4.99E-14	1.87E-06
6_32566549_T_G_b37	ENSG00000196126.6	9.11E-20	6	32566549	5.52E-71	8924	b37	rs9270671	6	32566549	cg10632894	6	32552453	5.450316519	1.25E-07	-19.2	2.35E-68	-8.15004385	4.99E-14	1.87E-06
6_32566549_T_G_b37	ENSG00000196735.7	3.14E-09	6	32566549	3.30E-30	-29407	b37	rs9270671	6	32566549	cg10632894	6	32552453	5.450316519	1.25E-07	-19.2	2.35E-68	-8.15004385	4.99E-14	1.87E-06
6_32566549_T_G_b37	ENSG00000223534.1	1.81E-05	6	32566549	7.01E-19	-61583	b37	rs9270671	6	32566549	cg10632894	6	32552453	5.450316519	1.25E-07	-19.2	2.35E-68	-8.15004385	4.99E-14	1.87E-06
6_32566549_T_G_b37	ENSG00000179344.12	2.60E-07	6	32566549	1.03E-26	-69611	b37	rs9270671	6	32566549	cg10632894	6	32552453	5.450316519	1.25E-07	-19.2	2.35E-68	-8.15004385	4.99E-14	1.87E-06
6_31170713_T_C_b37	ENSG00000272501.1	1.20E-11	6	31170713	2.99E-28	4899	b37	rs9263873	6	31170713	cg04710276	6	31164994	5.909498236	1.17E-08	15.47	1.25E-47	7.725814405	6.46E-13	2.05E-06
6_31170713_T_C_b37	ENSG00000204525.10	1.19E-05	6	31170713	9.04E-15	-69169	b37	rs9263873	6	31170713	cg04710276	6	31164994	5.909498236	1.17E-08	15.47	1.25E-47	7.725814405	6.46E-13	2.05E-06
6_31170608_C_T_b37	ENSG00000272501.1	1.20E-11	6	31170608	1.16E-27	4794	b37	rs9263872	6	31170608	cg04710276	6	31164994	6.510472014	4.34E-10	15.51	7.27E-48	7.725814405	6.46E-13	2.09E-06
6_31170608_C_T_b37	ENSG00000204525.10	1.19E-05	6	31170608	5.01E-15	-69274	b37	rs9263872	6	31170608	cg04710276	6	31164994	6.510472014	4.34E-10	15.51	7.27E-48	7.725814405	6.46E-13	2.09E-06
6_31167815_A_G_b37	ENSG00000272501.1	7.02E-12	6	31167815	8.16E-28	2001	b37	rs3868075	6	31167815	cg04710276	6	31164994	7.104844663	1.36E-11	15.5	7.82E-48	7.95170891	1.67E-13	2.14E-06
6_31167815_A_G_b37	ENSG00000204525.10	2.05E-05	6	31167815	1.21E-14	-72067	b37	rs3868075	6	31167815	cg04710276	6	31164994	7.104844663	1.36E-11	15.5	7.82E-48	7.95170891	1.67E-13	2.14E-06
22_42516205_A_C_b37	ENSG00000100197.16	5.96E-12	22	42516205	1.22E-44	-10703	b37	rs5751220	22	42516205	cg04692870	22	42525206	5.042995774	9.04E-07	12.89	8.82E-35	5.068256212	9.56E-07	2.15E-06
6_31167512_A_G_b37	ENSG00000272501.1	7.02E-12	6	31167512	8.16E-28	1698	b37	rs9501077	6	31167512	cg04710276	6	31164994	7.104844663	1.36E-11	15.5	7.82E-48	7.95170891	1.67E-13	2.16E-06
6_31167512_A_G_b37	ENSG00000204525.10	2.05E-05	6	31167512	1.21E-14	-72370	b37	rs9501077	6	31167512	cg04710276	6	31164994	7.104844663	1.36E-11	15.5	7.82E-48	7.95170891	1.67E-13	2.16E-06
6_32566308_A_C_b37	ENSG00000198502.5	1.78E-12	6	32566308	3.17E-36	68244	b37	rs9270668	6	32566308	cg10632894	6	32552453	5.450316519	1.25E-07	-19.58	1.59E-70	-8.15004385	4.99E-14	2.17E-06
6_32566308_A_C_b37	ENSG00000196126.6	8.84E-20	6	32566308	5.51E-71	8683	b37	rs9270668	6	32566308	cg10632894	6	32552453	5.450316519	1.25E-07	-19.58	1.59E-70	-8.15004385	4.99E-14	2.17E-06
6_32566308_A_C_b37	ENSG00000196735.7	3.07E-09	6	32566308	3.26E-30	-29648	b37	rs9270668	6	32566308	cg10632894	6	32552453	5.450316519	1.25E-07	-19.58	1.59E-70	-8.15004385	4.99E-14	2.17E-06
6_32566308_A_C_b37	ENSG00000223534.1	1.79E-05	6	32566308	6.89E-19	-61824	b37	rs9270668	6	32566308	cg10632894	6	32552453	5.450316519	1.25E-07	-19.58	1.59E-70	-8.15004385	4.99E-14	2.17E-06
6_32566308_A_C_b37	ENSG00000179344.12	2.57E-07	6	32566308	9.98E-27	-69852	b37	rs9270668	6	32566308	cg10632894	6	32552453	5.450316519	1.25E-07	-19.58	1.59E-70	-8.15004385	4.99E-14	2.17E-06
6_31166539_G_A_b37	ENSG00000272501.1	7.02E-12	6	31166539	8.16E-28	725	b37	rs9404982	6	31166539	cg04710276	6	31164994	7.104844663	1.36E-11	15.5	7.82E-48	7.95170891	1.67E-13	2.25E-06
6_31166539_G_A_b37	ENSG00000204525.10	2.05E-05	6	31166539	1.21E-14	-73343	b37	rs9404982	6	31166539	cg04710276	6	31164994	7.104844663	1.36E-11	15.5	7.82E-48	7.95170891	1.67E-13	2.25E-06
6_31167170_A_G_b37	ENSG00000272501.1	7.02E-12	6	31167170	6.79E-28	1356	b37	rs9468891	6	31167170	cg04710276	6	31164994	7.104844663	1.36E-11	15.5	7.82E-48	7.95170891	1.67E-13	2.43E-06
6_31167170_A_G_b37	ENSG00000204525.10	2.05E-05	6	31167170	1.46E-14	-72712	b37	rs9468891	6	31167170	cg04710276	6	31164994	7.104844663	1.36E-11	15.5	7.82E-48	7.95170891	1.67E-13	2.43E-06
22_42511825_G_A_b37	ENSG00000100197.16	6.40E-14	22	42511825	7.89E-54	-15083	b37	rs2413671	22	42511825	cg04692870	22	42525206	6.114334736	3.90E-09	12.74	4.18E-34	5.38165186	2.18E-07	2.54E-06
22_42511822_G_C_b37	ENSG00000100197.16	6.40E-14	22	42511822	7.89E-54	-15086	b37	rs2413670	22	42511822	cg04692870	22	42525206	6.114334736	3.90E-09	12.74	4.18E-34	5.38165186	2.18E-07	2.61E-06
2_37576136_A_G_b37	ENSG00000218739.5	5.38E-07	2	37576136	2.43E-06	152505	b37	rs3770752	2	37576136	cg20091297	2	37572423	9.020906976	6.14E-17	11.48	1.94E-28	9.473075212	1.19E-17	2.63E-06
6_32566686_T_A_b37	ENSG00000198502.5	1.76E-12	6	32566686	1.38E-36	68622	b37	rs9270678	6	32566686	cg10632894	6	32552453	5.531319925	8.29E-08	-19.58	1.48E-70	-8.15004385	4.99E-14	2.63E-06
6_32566686_T_A_b37	ENSG00000196126.6	9.20E-20	6	32566686	8.24E-72	9061	b37	rs9270678	6	32566686	cg10632894	6	32552453	5.531319925	8.29E-08	-19.58	1.48E-70	-8.15004385	4.99E-14	2.63E-06
6_32566686_T_A_b37	ENSG00000196735.7	3.13E-09	6	32566686	2.72E-30	-29270	b37	rs9270678	6	32566686	cg10632894	6	32552453	5.531319925	8.29E-08	-19.58	1.48E-70	-8.15004385	4.99E-14	2.63E-06
6_32566686_T_A_b37	ENSG00000223534.1	1.81E-05	6	32566686	6.23E-19	-61446	b37	rs9270678	6	32566686	cg10632894	6	32552453	5.531319925	8.29E-08	-19.58	1.48E-70	-8.15004385	4.99E-14	2.63E-06
6_32566686_T_A_b37	ENSG00000179344.12	2.60E-07	6	32566686	5.87E-27	-69474	b37	rs9270678	6	32566686	cg10632894	6	32552453	5.531319925	8.29E-08	-19.58	1.48E-70	-8.15004385	4.99E-14	2.63E-06
6_31162520_T_C_b37	ENSG00000272501.1	7.02E-12	6	31162520	8.16E-28	-3294	b37	rs7762933	6	31162520	cg04710276	6	31164994	7.104844663	1.36E-11	15.5	7.82E-48	7.95170891	1.67E-13	2.63E-06
6_31162520_T_C_b37	ENSG00000204525.10	2.05E-05	6	31162520	1.21E-14	-77362	b37	rs7762933	6	31162520	cg04710276	6	31164994	7.104844663	1.36E-11	15.5	7.82E-48	7.95170891	1.67E-13	2.63E-06
6_31162839_C_T_b37	ENSG00000272501.1	7.02E-12	6	31162839	8.16E-28	-2975	b37	rs4713446	6	31162839	cg04710276	6	31164994	7.104844663	1.36E-11	15.5	7.82E-48	7.95170891	1.67E-13	2.65E-06
6_31162839_C_T_b37	ENSG00000204525.10	2.05E-05	6	31162839	1.21E-14	-77043	b37	rs4713446	6	31162839	cg04710276	6	31164994	7.104844663	1.36E-11	15.5	7.82E-48	7.95170891	1.67E-13	2.65E-06
6_32567820_A_T_b37	ENSG00000198502.5	1.77E-12	6	32567820	3.37E-36	69756	b37	rs9270724	6	32567820	cg10632894	6	32552453	5.455348124	1.21E-07	-19.78	1.01E-71	-8.15004385	4.99E-14	2.71E-06
6_32567820_A_T_b37	ENSG00000196126.6	1.03E-19	6	32567820	5.01E-71	10195	b37	rs9270724	6	32567820	cg10632894	6	32552453	5.455348124	1.21E-07	-19.78	1.01E-71	-8.15004385	4.99E-14	2.71E-06
6_32567820_A_T_b37	ENSG00000196735.7	3.19E-09	6	32567820	3.87E-30	-28136	b37	rs9270724	6	32567820	cg10632894	6	32552453	5.455348124	1.21E-07	-19.78	1.01E-71	-8.15004385	4.99E-14	2.71E-06
6_32567820_A_T_b37	ENSG00000223534.1	1.89E-05	6	32567820	7.50E-19	-60312	b37	rs9270724	6	32567820	cg10632894	6	32552453	5.455348124	1.21E-07	-19.78	1.01E-71	-8.15004385	4.99E-14	2.71E-06
6_32567820_A_T_b37	ENSG00000179344.12	2.63E-07	6	32567820	1.19E-26	-68340	b37	rs9270724	6	32567820	cg10632894	6	32552453	5.455348124	1.21E-07	-19.78	1.01E-71	-8.15004385	4.99E-14	2.71E-06
22_42517636_C_G_b37	ENSG00000100197.16	7.70E-14	22	42517636	1.14E-48	-9272	b37	rs5758587	22	42517636	cg04692870	22	42525206	6.106735232	4.06E-09	12.84	1.44E-34	5.188825126	5.45E-07	2.72E-06
22_42505841_G_A_b37	ENSG00000100197.16	5.66E-14	22	42505841	1.92E-48	-21067	b37	rs2413668	22	42505841	cg04692870	22	42525206	5.96976312	8.49E-09	12.84	1.44E-34	5.188825126	5.45E-07	2.74E-06
6_31161176_A_C_b37	ENSG00000272501.1	7.02E-12	6	31161176	8.16E-28	-4638	b37	rs4711259	6	31161176	cg04710276	6	31164994	7.104844663	1.36E-11	15.5	7.82E-48	7.95170891	1.67E-13	2.80E-06
6_31161176_A_C_b37	ENSG00000204525.10	2.05E-05	6	31161176	1.21E-14	-78706	b37	rs4711259	6	31161176	cg04710276	6	31164994	7.104844663	1.36E-11	15.5	7.82E-48	7.95170891	1.67E-13	2.80E-06
6_31155539_T_G_b37	ENSG00000272501.1	6.64E-12	6	31155539	8.33E-28	-10275	b37	rs4713443	6	31155539	cg04710276	6	31164994	7.098300097	1.42E-11	15.45	1.47E-47	7.95170891	1.67E-13	2.89E-06
6_31155539_T_G_b37	ENSG00000204525.10	2.02E-05	6	31155539	1.22E-14	-84343	b37	rs4713443	6	31155539	cg04710276	6	31164994	7.098300097	1.42E-11	15.45	1.47E-47	7.95170891	1.67E-13	2.89E-06
16_4544505_C_T_b37	ENSG00000153406.9	3.59E-07	16	4544505	1.16E-22	-1259	b37	rs11643057	16	4544505	cg14951292	16	4525986	-8.740666422	4.09E-16	-20.93	1.69E-78	-15.38625074	4.14E-35	2.91E-06
16_4544505_C_T_b37	ENSG00000153406.9	3.59E-07	16	4544505	1.16E-22	-1259	b37	rs11643057	16	4544505	cg08322289	16	4525918	-8.662246192	6.91E-16	-14.98	3.99E-45	-9.126953519	1.10E-16	2.91E-06
16_4544505_C_T_b37	ENSG00000153406.9	3.59E-07	16	4544505	1.16E-22	-1259	b37	rs11643057	16	4544505	cg06139259	16	4526053	-7.378320312	2.61E-12	-8.765	1.03E-17	-6.215829411	3.22E-09	2.91E-06
6_32567880_C_T_b37	ENSG00000198502.5	1.51E-12	6	32567880	4.39E-36	69816	b37	rs4341046	6	32567880	cg10632894	6	32552453	5.502512424	9.59E-08	-19.58	1.48E-70	-8.15004385	4.99E-14	2.96E-06
6_32567880_C_T_b37	ENSG00000196126.6	6.62E-20	6	32567880	4.65E-71	10255	b37	rs4341046	6	32567880	cg10632894	6	32552453	5.502512424	9.59E-08	-19.58	1.48E-70	-8.15004385	4.99E-14	2.96E-06
6_32567880_C_T_b37	ENSG00000196735.7	2.31E-09	6	32567880	4.45E-30	-28076	b37	rs4341046	6	32567880	cg10632894	6	32552453	5.502512424	9.59E-08	-19.58	1.48E-70	-8.15004385	4.99E-14	2.96E-06
6_32567880_C_T_b37	ENSG00000223534.1	1.80E-05	6	32567880	8.82E-19	-60252	b37	rs4341046	6	32567880	cg10632894	6	32552453	5.502512424	9.59E-08	-19.58	1.48E-70	-8.15004385	4.99E-14	2.96E-06
6_32567880_C_T_b37	ENSG00000179344.12	1.97E-07	6	32567880	1.29E-26	-68280	b37	rs4341046	6	32567880	cg10632894	6	32552453	5.502512424	9.59E-08	-19.58	1.48E-70	-8.15004385	4.99E-14	2.96E-06
22_42518382_A_G_b37	ENSG00000100197.16	1.06E-13	22	42518382	8.39E-54	-8526	b37	rs5758589	22	42518382	cg04692870	22	42525206	6.096836891	4.29E-09	12.74	4.43E-34	5.38165186	2.18E-07	3.08E-06
6_31162963_A_G_b37	ENSG00000272501.1	7.02E-12	6	31162963	8.16E-28	-2851	b37	rs4713447	6	31162963	cg04710276	6	31164994	7.104844663	1.36E-11	15.5	7.82E-48	7.95170891	1.67E-13	3.11E-06
6_31162963_A_G_b37	ENSG00000204525.10	2.05E-05	6	31162963	1.21E-14	-76919	b37	rs4713447	6	31162963	cg04710276	6	31164994	7.104844663	1.36E-11	15.5	7.82E-48	7.95170891	1.67E-13	3.11E-06
6_31158385_C_T_b37	ENSG00000272501.1	1.09E-11	6	31158385	1.44E-27	-7429	b37	rs7755428	6	31158385	cg04710276	6	31164994	7.107625852	1.34E-11	15.5	7.82E-48	7.95170891	1.67E-13	3.16E-06
6_31158385_C_T_b37	ENSG00000204525.10	4.11E-05	6	31158385	2.05E-14	-81497	b37	rs7755428	6	31158385	cg04710276	6	31164994	7.107625852	1.34E-11	15.5	7.82E-48	7.95170891	1.67E-13	3.16E-06
6_32567488_A_T_b37	ENSG00000198502.5	1.69E-12	6	32567488	1.12E-35	69424	b37	rs9270714	6	32567488	cg10632894	6	32552453	5.519043187	8.82E-08	-19.31	5.62E-69	-8.15004385	4.99E-14	3.20E-06
6_32567488_A_T_b37	ENSG00000196126.6	5.49E-20	6	32567488	4.12E-64	9863	b37	rs9270714	6	32567488	cg10632894	6	32552453	5.519043187	8.82E-08	-19.31	5.62E-69	-8.15004385	4.99E-14	3.20E-06
6_32567488_A_T_b37	ENSG00000196735.7	1.12E-09	6	32567488	1.83E-31	-28468	b37	rs9270714	6	32567488	cg10632894	6	32552453	5.519043187	8.82E-08	-19.31	5.62E-69	-8.15004385	4.99E-14	3.20E-06
6_32567488_A_T_b37	ENSG00000223534.1	1.74E-05	6	32567488	8.21E-20	-60644	b37	rs9270714	6	32567488	cg10632894	6	32552453	5.519043187	8.82E-08	-19.31	5.62E-69	-8.15004385	4.99E-14	3.20E-06
6_32567488_A_T_b37	ENSG00000179344.12	9.63E-08	6	32567488	9.31E-28	-68672	b37	rs9270714	6	32567488	cg10632894	6	32552453	5.519043187	8.82E-08	-19.31	5.62E-69	-8.15004385	4.99E-14	3.20E-06
6_31176335_C_T_b37	ENSG00000272501.1	8.21E-11	6	31176335	7.12E-24	10521	b37	rs3887152	6	31176335	cg04710276	6	31164994	5.950927219	9.39E-09	7.569	9.92E-14	6.752113046	1.76E-10	3.30E-06
6_31176335_C_T_b37	ENSG00000204525.10	2.79E-06	6	31176335	1.20E-25	-63547	b37	rs3887152	6	31176335	cg04710276	6	31164994	5.950927219	9.39E-09	7.569	9.92E-14	6.752113046	1.76E-10	3.30E-06
6_31155548_A_G_b37	ENSG00000272501.1	7.02E-12	6	31155548	8.16E-28	-10266	b37	rs4713444	6	31155548	cg04710276	6	31164994	7.098300097	1.42E-11	15.45	1.47E-47	7.95170891	1.67E-13	3.31E-06
6_31155548_A_G_b37	ENSG00000204525.10	2.05E-05	6	31155548	1.21E-14	-84334	b37	rs4713444	6	31155548	cg04710276	6	31164994	7.098300097	1.42E-11	15.45	1.47E-47	7.95170891	1.67E-13	3.31E-06
6_32565329_C_T_b37	ENSG00000198502.5	1.76E-12	6	32565329	3.12E-36	67265	b37	rs9270622	6	32565329	cg10632894	6	32552453	5.219975486	3.87E-07	-19.59	1.35E-70	-8.15004385	4.99E-14	3.71E-06
6_32565329_C_T_b37	ENSG00000196126.6	8.60E-20	6	32565329	5.94E-71	7704	b37	rs9270622	6	32565329	cg10632894	6	32552453	5.219975486	3.87E-07	-19.59	1.35E-70	-8.15004385	4.99E-14	3.71E-06
6_32565329_C_T_b37	ENSG00000196735.7	3.05E-09	6	32565329	3.08E-30	-30627	b37	rs9270622	6	32565329	cg10632894	6	32552453	5.219975486	3.87E-07	-19.59	1.35E-70	-8.15004385	4.99E-14	3.71E-06
6_32565329_C_T_b37	ENSG00000223534.1	1.75E-05	6	32565329	6.66E-19	-62803	b37	rs9270622	6	32565329	cg10632894	6	32552453	5.219975486	3.87E-07	-19.59	1.35E-70	-8.15004385	4.99E-14	3.71E-06
6_32565329_C_T_b37	ENSG00000179344.12	2.55E-07	6	32565329	9.41E-27	-70831	b37	rs9270622	6	32565329	cg10632894	6	32552453	5.219975486	3.87E-07	-19.59	1.35E-70	-8.15004385	4.99E-14	3.71E-06
6_32561526_C_A_b37	ENSG00000198502.5	1.87E-12	6	32561526	1.24E-36	63462	b37	rs9270594	6	32561526	cg10632894	6	32552453	5.370333641	1.85E-07	-18.93	8.69E-67	-8.15004385	4.99E-14	3.90E-06
6_32561526_C_A_b37	ENSG00000196126.6	8.12E-20	6	32561526	9.31E-72	3901	b37	rs9270594	6	32561526	cg10632894	6	32552453	5.370333641	1.85E-07	-18.93	8.69E-67	-8.15004385	4.99E-14	3.90E-06
6_32561526_C_A_b37	ENSG00000196735.7	2.80E-09	6	32561526	2.10E-30	-34430	b37	rs9270594	6	32561526	cg10632894	6	32552453	5.370333641	1.85E-07	-18.93	8.69E-67	-8.15004385	4.99E-14	3.90E-06
6_32561526_C_A_b37	ENSG00000223534.1	1.57E-05	6	32561526	5.50E-19	-66606	b37	rs9270594	6	32561526	cg10632894	6	32552453	5.370333641	1.85E-07	-18.93	8.69E-67	-8.15004385	4.99E-14	3.90E-06
6_32561526_C_A_b37	ENSG00000179344.12	2.39E-07	6	32561526	4.09E-27	-74634	b37	rs9270594	6	32561526	cg10632894	6	32552453	5.370333641	1.85E-07	-18.93	8.69E-67	-8.15004385	4.99E-14	3.90E-06
6_32570055_T_G_b37	ENSG00000198502.5	1.61E-12	6	32570055	2.10E-36	71991	b37	rs9270824	6	32570055	cg10632894	6	32552453	5.531967287	8.26E-08	-19.15	5.08E-68	-8.204554346	3.58E-14	3.93E-06
6_32570055_T_G_b37	ENSG00000196126.6	1.12E-19	6	32570055	1.59E-71	12430	b37	rs9270824	6	32570055	cg10632894	6	32552453	5.531967287	8.26E-08	-19.15	5.08E-68	-8.204554346	3.58E-14	3.93E-06
6_32570055_T_G_b37	ENSG00000196735.7	1.75E-09	6	32570055	1.35E-30	-25901	b37	rs9270824	6	32570055	cg10632894	6	32552453	5.531967287	8.26E-08	-19.15	5.08E-68	-8.204554346	3.58E-14	3.93E-06
6_32570055_T_G_b37	ENSG00000179344.12	2.80E-07	6	32570055	1.35E-26	-66105	b37	rs9270824	6	32570055	cg10632894	6	32552453	5.531967287	8.26E-08	-19.15	5.08E-68	-8.204554346	3.58E-14	3.93E-06
6_32567798_G_T_b37	ENSG00000198502.5	1.77E-12	6	32567798	2.77E-36	69734	b37	rs9270723	6	32567798	cg10632894	6	32552453	5.455348124	1.21E-07	-19.78	1.01E-71	-8.15004385	4.99E-14	4.12E-06
6_32567798_G_T_b37	ENSG00000196126.6	1.03E-19	6	32567798	4.04E-71	10173	b37	rs9270723	6	32567798	cg10632894	6	32552453	5.455348124	1.21E-07	-19.78	1.01E-71	-8.15004385	4.99E-14	4.12E-06
6_32567798_G_T_b37	ENSG00000196735.7	3.19E-09	6	32567798	4.35E-30	-28158	b37	rs9270723	6	32567798	cg10632894	6	32552453	5.455348124	1.21E-07	-19.78	1.01E-71	-8.15004385	4.99E-14	4.12E-06
6_32567798_G_T_b37	ENSG00000223534.1	1.89E-05	6	32567798	7.84E-19	-60334	b37	rs9270723	6	32567798	cg10632894	6	32552453	5.455348124	1.21E-07	-19.78	1.01E-71	-8.15004385	4.99E-14	4.12E-06
6_32567798_G_T_b37	ENSG00000179344.12	2.63E-07	6	32567798	1.29E-26	-68362	b37	rs9270723	6	32567798	cg10632894	6	32552453	5.455348124	1.21E-07	-19.78	1.01E-71	-8.15004385	4.99E-14	4.12E-06
22_42508937_G_T_b37	ENSG00000100197.16	6.23E-14	22	42508937	1.36E-53	-17971	b37	rs5751216	22	42508937	cg04692870	22	42525206	6.114334736	3.90E-09	12.74	4.06E-34	5.38165186	2.18E-07	4.21E-06
6_32567502_A_T_b37	ENSG00000198502.5	2.15E-12	6	32567502	6.53E-36	69438	b37	rs9270716	6	32567502	cg10632894	6	32552453	5.519043187	8.82E-08	-19.19	2.96E-68	-8.15004385	4.99E-14	4.40E-06
6_32567502_A_T_b37	ENSG00000196126.6	2.93E-19	6	32567502	1.20E-63	9877	b37	rs9270716	6	32567502	cg10632894	6	32552453	5.519043187	8.82E-08	-19.19	2.96E-68	-8.15004385	4.99E-14	4.40E-06
6_32567502_A_T_b37	ENSG00000196735.7	5.55E-09	6	32567502	1.43E-31	-28454	b37	rs9270716	6	32567502	cg10632894	6	32552453	5.519043187	8.82E-08	-19.19	2.96E-68	-8.15004385	4.99E-14	4.40E-06
6_32567502_A_T_b37	ENSG00000179344.12	4.81E-08	6	32567502	5.95E-28	-68658	b37	rs9270716	6	32567502	cg10632894	6	32552453	5.519043187	8.82E-08	-19.19	2.96E-68	-8.15004385	4.99E-14	4.40E-06
10_104629011_T_C_b37	ENSG00000166275.11	6.90E-09	10	104629011	6.05E-14	15031	b37	rs12416687	10	104629011	cg08772003	10	104629869	4.96229236	1.32E-06	-25.55	7.47E-107	-7.18578891	1.52E-11	4.42E-06
6_32570571_T_C_b37	ENSG00000198502.5	1.76E-12	6	32570571	1.52E-36	72507	b37	rs9270845	6	32570571	cg10632894	6	32552453	5.797981253	2.10E-08	-19.32	5.25E-69	-8.204554346	3.58E-14	4.72E-06
6_32570571_T_C_b37	ENSG00000196126.6	8.37E-20	6	32570571	7.70E-72	12946	b37	rs9270845	6	32570571	cg10632894	6	32552453	5.797981253	2.10E-08	-19.32	5.25E-69	-8.204554346	3.58E-14	4.72E-06
6_32570571_T_C_b37	ENSG00000196735.7	3.00E-09	6	32570571	2.47E-30	-25385	b37	rs9270845	6	32570571	cg10632894	6	32552453	5.797981253	2.10E-08	-19.32	5.25E-69	-8.204554346	3.58E-14	4.72E-06
6_32570571_T_C_b37	ENSG00000223534.1	1.57E-05	6	32570571	5.95E-19	-57561	b37	rs9270845	6	32570571	cg10632894	6	32552453	5.797981253	2.10E-08	-19.32	5.25E-69	-8.204554346	3.58E-14	4.72E-06
6_32570571_T_C_b37	ENSG00000179344.12	2.45E-07	6	32570571	5.82E-27	-65589	b37	rs9270845	6	32570571	cg10632894	6	32552453	5.797981253	2.10E-08	-19.32	5.25E-69	-8.204554346	3.58E-14	4.72E-06
2_172552343_G_GT_b37	ENSG00000228389.1	3.01E-14	2	172552343	6.62E-22	-77649	b37	rs34617871	2	172552343	cg02324737	2	172543905	-8.316600637	6.81E-15	-18.55	1.46E-64	-8.156884592	4.79E-14	4.72E-06
2_172552343_G_GT_b37	ENSG00000228389.1	3.01E-14	2	172552343	6.62E-22	-77649	b37	rs34617871	2	172552343	cg13550731	2	172543902	-7.257313362	5.45E-12	-7.108	2.52E-12	-6.876721549	8.80E-11	4.72E-06
6_31242223_C_G_b37	ENSG00000272501.1	3.41E-05	6	31242223	6.45E-09	76409	b37	rs2844619	6	31242223	cg10409680	6	31239320	-8.550541572	1.46E-15	-20.47	9.23E-76	-12.06368923	3.45E-25	4.97E-06
6_31242223_C_G_b37	ENSG00000206344.6	6.11E-07	6	31242223	2.88E-09	76308	b37	rs2844619	6	31242223	cg10409680	6	31239320	-8.550541572	1.46E-15	-20.47	9.23E-76	-12.06368923	3.45E-25	4.97E-06
6_31242223_C_G_b37	ENSG00000204525.10	1.01E-10	6	31242223	1.71E-27	2341	b37	rs2844619	6	31242223	cg10409680	6	31239320	-8.550541572	1.46E-15	-20.47	9.23E-76	-12.06368923	3.45E-25	4.97E-06
6_32565854_C_T_b37	ENSG00000198502.5	1.75E-12	6	32565854	3.17E-36	67790	b37	rs9270650	6	32565854	cg10632894	6	32552453	5.388715415	1.69E-07	-19.54	2.59E-70	-8.15004385	4.99E-14	5.53E-06
6_32565854_C_T_b37	ENSG00000196126.6	8.69E-20	6	32565854	5.90E-71	8229	b37	rs9270650	6	32565854	cg10632894	6	32552453	5.388715415	1.69E-07	-19.54	2.59E-70	-8.15004385	4.99E-14	5.53E-06
6_32565854_C_T_b37	ENSG00000196735.7	3.09E-09	6	32565854	3.18E-30	-30102	b37	rs9270650	6	32565854	cg10632894	6	32552453	5.388715415	1.69E-07	-19.54	2.59E-70	-8.15004385	4.99E-14	5.53E-06
6_32565854_C_T_b37	ENSG00000223534.1	1.77E-05	6	32565854	6.78E-19	-62278	b37	rs9270650	6	32565854	cg10632894	6	32552453	5.388715415	1.69E-07	-19.54	2.59E-70	-8.15004385	4.99E-14	5.53E-06
6_32565854_C_T_b37	ENSG00000179344.12	2.57E-07	6	32565854	9.81E-27	-70306	b37	rs9270650	6	32565854	cg10632894	6	32552453	5.388715415	1.69E-07	-19.54	2.59E-70	-8.15004385	4.99E-14	5.53E-06
16_4535307_T_A_b37	ENSG00000153406.9	1.05E-10	16	4535307	1.18E-30	-10457	b37	rs4785968	16	4535307	cg14951292	16	4525986	-11.66442507	3.34E-25	-21.33	6.00E-81	-19.68012575	1.55E-47	5.55E-06
16_4535307_T_A_b37	ENSG00000153406.9	1.05E-10	16	4535307	1.18E-30	-10457	b37	rs4785968	16	4535307	cg08322289	16	4525918	-9.870763724	1.66E-19	-15.34	5.49E-47	-10.0948485	2.02E-19	5.55E-06
16_4535307_T_A_b37	ENSG00000153406.9	1.05E-10	16	4535307	1.18E-30	-10457	b37	rs4785968	16	4535307	cg06139259	16	4526053	-9.120148667	3.12E-17	-9.131	5.00E-19	-7.154678847	1.82E-11	5.55E-06
6_32567024_C_T_b37	ENSG00000198502.5	1.76E-12	6	32567024	3.27E-36	68960	b37	rs9270694	6	32567024	cg10632894	6	32552453	5.408699996	1.53E-07	-19.15	5.11E-68	-8.15004385	4.99E-14	5.64E-06
6_32567024_C_T_b37	ENSG00000196126.6	9.43E-20	6	32567024	5.37E-71	9399	b37	rs9270694	6	32567024	cg10632894	6	32552453	5.408699996	1.53E-07	-19.15	5.11E-68	-8.15004385	4.99E-14	5.64E-06
6_32567024_C_T_b37	ENSG00000196735.7	3.15E-09	6	32567024	3.55E-30	-28932	b37	rs9270694	6	32567024	cg10632894	6	32552453	5.408699996	1.53E-07	-19.15	5.11E-68	-8.15004385	4.99E-14	5.64E-06
6_32567024_C_T_b37	ENSG00000223534.1	1.84E-05	6	32567024	7.19E-19	-61108	b37	rs9270694	6	32567024	cg10632894	6	32552453	5.408699996	1.53E-07	-19.15	5.11E-68	-8.15004385	4.99E-14	5.64E-06
6_32567024_C_T_b37	ENSG00000179344.12	2.61E-07	6	32567024	1.08E-26	-69136	b37	rs9270694	6	32567024	cg10632894	6	32552453	5.408699996	1.53E-07	-19.15	5.11E-68	-8.15004385	4.99E-14	5.64E-06
16_4536621_T_C_b37	ENSG00000153406.9	6.22E-11	16	4536621	1.67E-30	-9143	b37	rs8051695	16	4536621	cg14951292	16	4525986	-11.66442507	3.34E-25	-21.33	6.00E-81	-19.68012575	1.55E-47	5.78E-06
16_4536621_T_C_b37	ENSG00000153406.9	6.22E-11	16	4536621	1.67E-30	-9143	b37	rs8051695	16	4536621	cg08322289	16	4525918	-9.870763724	1.66E-19	-15.34	5.49E-47	-10.0948485	2.02E-19	5.78E-06
16_4536621_T_C_b37	ENSG00000153406.9	6.22E-11	16	4536621	1.67E-30	-9143	b37	rs8051695	16	4536621	cg06139259	16	4526053	-9.120148667	3.12E-17	-9.131	5.00E-19	-7.154678847	1.82E-11	5.78E-06
2_172549248_A_G_b37	ENSG00000228389.1	1.88E-14	2	172549248	7.05E-21	-80744	b37	rs6433311	2	172549248	cg02324737	2	172543905	-10.54869797	1.27E-21	-18.63	4.98E-65	-8.094532117	7.00E-14	6.02E-06
2_172549248_A_G_b37	ENSG00000228389.1	1.88E-14	2	172549248	7.05E-21	-80744	b37	rs6433311	2	172549248	cg13550731	2	172543902	-8.731312331	4.35E-16	-6.812	1.85E-11	-7.356305782	5.69E-12	6.02E-06
2_172549630_T_A_b37	ENSG00000228389.1	1.88E-14	2	172549630	4.80E-21	-80362	b37	rs6757773	2	172549630	cg02324737	2	172543905	-10.3313395	6.15E-21	-18.66	3.25E-65	-8.094532117	7.00E-14	6.09E-06
2_172549630_T_A_b37	ENSG00000228389.1	1.88E-14	2	172549630	4.80E-21	-80362	b37	rs6757773	2	172549630	cg13550731	2	172543902	-8.753863154	3.74E-16	-6.802	1.96E-11	-7.356305782	5.69E-12	6.09E-06
2_172560729_A_C_b37	ENSG00000228389.1	2.27E-14	2	172560729	7.74E-22	-69263	b37	rs12185567	2	172560729	cg02324737	2	172543905	-8.757818689	3.64E-16	-18.59	7.61E-65	-7.787981678	4.46E-13	6.27E-06
2_172560729_A_C_b37	ENSG00000228389.1	2.27E-14	2	172560729	7.74E-22	-69263	b37	rs12185567	2	172560729	cg13550731	2	172543902	-7.875848468	1.17E-13	-7.046	3.86E-12	-7.245771504	1.08E-11	6.27E-06
16_4539030_T_A_b37	ENSG00000153406.9	1.32E-10	16	4539030	5.85E-31	-6734	b37	rs8053770	16	4539030	cg14951292	16	4525986	-11.66442507	3.34E-25	-21.33	6.00E-81	-19.68012575	1.55E-47	6.29E-06
16_4539030_T_A_b37	ENSG00000153406.9	1.32E-10	16	4539030	5.85E-31	-6734	b37	rs8053770	16	4539030	cg08322289	16	4525918	-9.870763724	1.66E-19	-15.34	5.49E-47	-10.0948485	2.02E-19	6.29E-06
16_4539030_T_A_b37	ENSG00000153406.9	1.32E-10	16	4539030	5.85E-31	-6734	b37	rs8053770	16	4539030	cg06139259	16	4526053	-9.120148667	3.12E-17	-9.131	5.00E-19	-7.154678847	1.82E-11	6.29E-06
2_172861456_C_T_b37	ENSG00000228389.1	1.15E-14	2	172861456	2.47E-14	231464	b37	rs10166548	2	172861456	cg21435375	2	172878103	-5.351681562	2.03E-07	-8.672	2.20E-17	-6.715891853	2.15E-10	6.35E-06
6_32568018_C_T_b37	ENSG00000198502.5	1.51E-12	6	32568018	4.29E-36	69954	b37	rs9270732	6	32568018	cg10632894	6	32552453	5.634647959	4.90E-08	-19.78	1.01E-71	-8.15004385	4.99E-14	6.40E-06
6_32568018_C_T_b37	ENSG00000196126.6	6.68E-20	6	32568018	4.61E-71	10393	b37	rs9270732	6	32568018	cg10632894	6	32552453	5.634647959	4.90E-08	-19.78	1.01E-71	-8.15004385	4.99E-14	6.40E-06
6_32568018_C_T_b37	ENSG00000196735.7	2.31E-09	6	32568018	4.40E-30	-27938	b37	rs9270732	6	32568018	cg10632894	6	32552453	5.634647959	4.90E-08	-19.78	1.01E-71	-8.15004385	4.99E-14	6.40E-06
6_32568018_C_T_b37	ENSG00000223534.1	1.81E-05	6	32568018	8.70E-19	-60114	b37	rs9270732	6	32568018	cg10632894	6	32552453	5.634647959	4.90E-08	-19.78	1.01E-71	-8.15004385	4.99E-14	6.40E-06
6_32568018_C_T_b37	ENSG00000179344.12	1.97E-07	6	32568018	1.28E-26	-68142	b37	rs9270732	6	32568018	cg10632894	6	32552453	5.634647959	4.90E-08	-19.78	1.01E-71	-8.15004385	4.99E-14	6.40E-06
6_32569607_G_C_b37	ENSG00000198502.5	2.47E-11	6	32569607	1.31E-31	71543	b37	rs9270808	6	32569607	cg10632894	6	32552453	5.616064573	5.39E-08	-19.39	2.08E-69	-8.15004385	4.99E-14	6.64E-06
6_32569607_G_C_b37	ENSG00000196126.6	1.77E-17	6	32569607	1.42E-66	11982	b37	rs9270808	6	32569607	cg10632894	6	32552453	5.616064573	5.39E-08	-19.39	2.08E-69	-8.15004385	4.99E-14	6.64E-06
6_32569607_G_C_b37	ENSG00000196735.7	5.92E-08	6	32569607	3.86E-29	-26349	b37	rs9270808	6	32569607	cg10632894	6	32552453	5.616064573	5.39E-08	-19.39	2.08E-69	-8.15004385	4.99E-14	6.64E-06
6_32569607_G_C_b37	ENSG00000223534.1	9.13E-06	6	32569607	5.79E-20	-58525	b37	rs9270808	6	32569607	cg10632894	6	32552453	5.616064573	5.39E-08	-19.39	2.08E-69	-8.15004385	4.99E-14	6.64E-06
6_32569607_G_C_b37	ENSG00000179344.12	9.11E-07	6	32569607	2.48E-26	-66553	b37	rs9270808	6	32569607	cg10632894	6	32552453	5.616064573	5.39E-08	-19.39	2.08E-69	-8.15004385	4.99E-14	6.64E-06
6_32568471_G_A_b37	ENSG00000198502.5	1.79E-12	6	32568471	3.21E-36	70407	b37	rs9270754	6	32568471	cg10632894	6	32552453	5.781741945	2.29E-08	-19.58	1.48E-70	-8.15004385	4.99E-14	7.18E-06
6_32568471_G_A_b37	ENSG00000196126.6	1.05E-19	6	32568471	4.59E-71	10846	b37	rs9270754	6	32568471	cg10632894	6	32552453	5.781741945	2.29E-08	-19.58	1.48E-70	-8.15004385	4.99E-14	7.18E-06
6_32568471_G_A_b37	ENSG00000196735.7	3.21E-09	6	32568471	3.76E-30	-27485	b37	rs9270754	6	32568471	cg10632894	6	32552453	5.781741945	2.29E-08	-19.58	1.48E-70	-8.15004385	4.99E-14	7.18E-06
6_32568471_G_A_b37	ENSG00000223534.1	1.92E-05	6	32568471	7.34E-19	-59661	b37	rs9270754	6	32568471	cg10632894	6	32552453	5.781741945	2.29E-08	-19.58	1.48E-70	-8.15004385	4.99E-14	7.18E-06
6_32568471_G_A_b37	ENSG00000179344.12	2.65E-07	6	32568471	1.16E-26	-67689	b37	rs9270754	6	32568471	cg10632894	6	32552453	5.781741945	2.29E-08	-19.58	1.48E-70	-8.15004385	4.99E-14	7.18E-06
6_32569608_G_A_b37	ENSG00000198502.5	2.47E-11	6	32569608	1.31E-31	71544	b37	rs9270809	6	32569608	cg10632894	6	32552453	5.616064573	5.39E-08	-19.39	2.08E-69	-8.15004385	4.99E-14	7.23E-06
6_32569608_G_A_b37	ENSG00000196126.6	1.77E-17	6	32569608	1.42E-66	11983	b37	rs9270809	6	32569608	cg10632894	6	32552453	5.616064573	5.39E-08	-19.39	2.08E-69	-8.15004385	4.99E-14	7.23E-06
6_32569608_G_A_b37	ENSG00000196735.7	5.92E-08	6	32569608	3.86E-29	-26348	b37	rs9270809	6	32569608	cg10632894	6	32552453	5.616064573	5.39E-08	-19.39	2.08E-69	-8.15004385	4.99E-14	7.23E-06
6_32569608_G_A_b37	ENSG00000223534.1	9.13E-06	6	32569608	5.79E-20	-58524	b37	rs9270809	6	32569608	cg10632894	6	32552453	5.616064573	5.39E-08	-19.39	2.08E-69	-8.15004385	4.99E-14	7.23E-06
6_32569608_G_A_b37	ENSG00000179344.12	9.11E-07	6	32569608	2.48E-26	-66552	b37	rs9270809	6	32569608	cg10632894	6	32552453	5.616064573	5.39E-08	-19.39	2.08E-69	-8.15004385	4.99E-14	7.23E-06
6_32565243_A_G_b37	ENSG00000198502.5	1.77E-12	6	32565243	3.14E-36	67179	b37	rs9270619	6	32565243	cg10632894	6	32552453	5.42238098	1.43E-07	-19.59	1.35E-70	-8.15004385	4.99E-14	7.50E-06
6_32565243_A_G_b37	ENSG00000196126.6	8.49E-20	6	32565243	6.05E-71	7618	b37	rs9270619	6	32565243	cg10632894	6	32552453	5.42238098	1.43E-07	-19.59	1.35E-70	-8.15004385	4.99E-14	7.50E-06
6_32565243_A_G_b37	ENSG00000196735.7	3.03E-09	6	32565243	3.11E-30	-30713	b37	rs9270619	6	32565243	cg10632894	6	32552453	5.42238098	1.43E-07	-19.59	1.35E-70	-8.15004385	4.99E-14	7.50E-06
6_32565243_A_G_b37	ENSG00000223534.1	1.74E-05	6	32565243	6.68E-19	-62889	b37	rs9270619	6	32565243	cg10632894	6	32552453	5.42238098	1.43E-07	-19.59	1.35E-70	-8.15004385	4.99E-14	7.50E-06
6_32565243_A_G_b37	ENSG00000179344.12	2.53E-07	6	32565243	9.51E-27	-70917	b37	rs9270619	6	32565243	cg10632894	6	32552453	5.42238098	1.43E-07	-19.59	1.35E-70	-8.15004385	4.99E-14	7.50E-06
6_32570800_G_A_b37	ENSG00000198502.5	1.88E-12	6	32570800	2.62E-36	72736	b37	rs9270853	6	32570800	cg10632894	6	32552453	5.674342373	4.00E-08	-19.68	3.91E-71	-8.15004385	4.99E-14	7.68E-06
6_32570800_G_A_b37	ENSG00000196126.6	1.35E-19	6	32570800	2.46E-72	13175	b37	rs9270853	6	32570800	cg10632894	6	32552453	5.674342373	4.00E-08	-19.68	3.91E-71	-8.15004385	4.99E-14	7.68E-06
6_32570800_G_A_b37	ENSG00000196735.7	5.60E-09	6	32570800	1.63E-29	-25156	b37	rs9270853	6	32570800	cg10632894	6	32552453	5.674342373	4.00E-08	-19.68	3.91E-71	-8.15004385	4.99E-14	7.68E-06
6_32570800_G_A_b37	ENSG00000223534.1	1.80E-05	6	32570800	2.32E-18	-57332	b37	rs9270853	6	32570800	cg10632894	6	32552453	5.674342373	4.00E-08	-19.68	3.91E-71	-8.15004385	4.99E-14	7.68E-06
6_32570800_G_A_b37	ENSG00000179344.12	3.57E-07	6	32570800	3.83E-26	-65360	b37	rs9270853	6	32570800	cg10632894	6	32552453	5.674342373	4.00E-08	-19.68	3.91E-71	-8.15004385	4.99E-14	7.68E-06
2_172541609_T_G_b37	ENSG00000228389.1	2.27E-14	2	172541609	9.43E-22	-88383	b37	rs1554166	2	172541609	cg02324737	2	172543905	-8.809624247	2.57E-16	-18.55	1.35E-64	-7.97150978	1.48E-13	8.10E-06
2_172541609_T_G_b37	ENSG00000228389.1	2.27E-14	2	172541609	9.43E-22	-88383	b37	rs1554166	2	172541609	cg13550731	2	172543902	-7.815149008	1.72E-13	-6.813	1.83E-11	-7.330741752	6.60E-12	8.10E-06
6_32567586_A_C_b37	ENSG00000198502.5	1.76E-12	6	32567586	2.68E-36	69522	b37	rs9270719	6	32567586	cg10632894	6	32552453	5.396898976	1.63E-07	-19.58	1.48E-70	-8.15004385	4.99E-14	8.21E-06
6_32567586_A_C_b37	ENSG00000196126.6	9.87E-20	6	32567586	3.94E-71	9961	b37	rs9270719	6	32567586	cg10632894	6	32552453	5.396898976	1.63E-07	-19.58	1.48E-70	-8.15004385	4.99E-14	8.21E-06
6_32567586_A_C_b37	ENSG00000196735.7	3.19E-09	6	32567586	4.20E-30	-28370	b37	rs9270719	6	32567586	cg10632894	6	32552453	5.396898976	1.63E-07	-19.58	1.48E-70	-8.15004385	4.99E-14	8.21E-06
6_32567586_A_C_b37	ENSG00000223534.1	1.87E-05	6	32567586	7.61E-19	-60546	b37	rs9270719	6	32567586	cg10632894	6	32552453	5.396898976	1.63E-07	-19.58	1.48E-70	-8.15004385	4.99E-14	8.21E-06
6_32567586_A_C_b37	ENSG00000179344.12	2.63E-07	6	32567586	1.27E-26	-68574	b37	rs9270719	6	32567586	cg10632894	6	32552453	5.396898976	1.63E-07	-19.58	1.48E-70	-8.15004385	4.99E-14	8.21E-06
16_4536934_T_A_b37	ENSG00000153406.9	3.55E-10	16	4536934	1.25E-27	-8830	b37	rs4785969	16	4536934	cg14951292	16	4525986	-18.08022296	1.08E-46	-21.39	2.63E-81	-21.47290963	1.79E-52	8.22E-06
16_4536934_T_A_b37	ENSG00000153406.9	3.55E-10	16	4536934	1.25E-27	-8830	b37	rs4785969	16	4536934	cg08322289	16	4525918	-14.66749304	3.32E-35	-15.3	8.88E-47	-10.07795863	2.26E-19	8.22E-06
16_4536934_T_A_b37	ENSG00000153406.9	3.55E-10	16	4536934	1.25E-27	-8830	b37	rs4785969	16	4536934	cg06139259	16	4526053	-10.99055449	5.01E-23	-9.082	7.55E-19	-8.016933172	1.12E-13	8.22E-06
16_4536934_T_A_b37	ENSG00000153406.9	3.55E-10	16	4536934	1.25E-27	-8830	b37	rs4785969	16	4536934	cg01673284	16	4527211	-4.85564278	2.16E-06	-11.68	2.71E-29	-8.960765861	3.18E-16	8.22E-06
2_172544483_A_G_b37	ENSG00000228389.1	2.27E-14	2	172544483	9.43E-22	-85509	b37	rs3795999	2	172544483	cg02324737	2	172543905	-8.809624247	2.57E-16	-18.55	1.35E-64	-7.97150978	1.48E-13	8.33E-06
2_172544483_A_G_b37	ENSG00000228389.1	2.27E-14	2	172544483	9.43E-22	-85509	b37	rs3795999	2	172544483	cg13550731	2	172543902	-7.815149008	1.72E-13	-6.813	1.83E-11	-7.330741752	6.60E-12	8.33E-06
2_172542705_C_T_b37	ENSG00000228389.1	1.88E-14	2	172542705	6.86E-21	-87287	b37	rs34542126	2	172542705	cg02324737	2	172543905	-10.38418743	4.20E-21	-18.68	2.50E-65	-8.094532117	7.00E-14	8.60E-06
2_172542705_C_T_b37	ENSG00000228389.1	1.88E-14	2	172542705	6.86E-21	-87287	b37	rs34542126	2	172542705	cg13550731	2	172543902	-8.711612728	4.97E-16	-6.646	5.42E-11	-7.356305782	5.69E-12	8.60E-06
6_32570797_G_A_b37	ENSG00000198502.5	1.69E-12	6	32570797	1.47E-36	72733	b37	rs9270852	6	32570797	cg10632894	6	32552453	5.674342373	4.00E-08	-19.68	3.91E-71	-8.15004385	4.99E-14	8.66E-06
6_32570797_G_A_b37	ENSG00000196126.6	9.69E-20	6	32570797	8.91E-72	13172	b37	rs9270852	6	32570797	cg10632894	6	32552453	5.674342373	4.00E-08	-19.68	3.91E-71	-8.15004385	4.99E-14	8.66E-06
6_32570797_G_A_b37	ENSG00000196735.7	3.43E-09	6	32570797	2.98E-30	-25159	b37	rs9270852	6	32570797	cg10632894	6	32552453	5.674342373	4.00E-08	-19.68	3.91E-71	-8.15004385	4.99E-14	8.66E-06
6_32570797_G_A_b37	ENSG00000223534.1	2.02E-05	6	32570797	6.63E-19	-57335	b37	rs9270852	6	32570797	cg10632894	6	32552453	5.674342373	4.00E-08	-19.68	3.91E-71	-8.15004385	4.99E-14	8.66E-06
6_32570797_G_A_b37	ENSG00000179344.12	2.78E-07	6	32570797	6.72E-27	-65363	b37	rs9270852	6	32570797	cg10632894	6	32552453	5.674342373	4.00E-08	-19.68	3.91E-71	-8.15004385	4.99E-14	8.66E-06
10_104616500_T_C_b37	ENSG00000166275.11	6.88E-09	10	104616500	3.44E-14	2520	b37	rs4919690	10	104616500	cg08772003	10	104629869	5.595755768	5.98E-08	-26.16	1.13E-110	-7.18578891	1.52E-11	8.90E-06
2_172558172_G_T_b37	ENSG00000228389.1	2.27E-14	2	172558172	7.43E-22	-71820	b37	rs2138348	2	172558172	cg02324737	2	172543905	-8.253759997	1.03E-14	-18.5	2.66E-64	-8.156884592	4.79E-14	8.95E-06
2_172558172_G_T_b37	ENSG00000228389.1	2.27E-14	2	172558172	7.43E-22	-71820	b37	rs2138348	2	172558172	cg13550731	2	172543902	-7.208045013	7.34E-12	-6.98	6.01E-12	-6.876721549	8.80E-11	8.95E-06
6_32570809_A_G_b37	ENSG00000198502.5	1.69E-12	6	32570809	2.41E-36	72745	b37	rs9270854	6	32570809	cg10632894	6	32552453	5.674342373	4.00E-08	-19.98	7.27E-73	-8.15004385	4.99E-14	9.01E-06
6_32570809_A_G_b37	ENSG00000196126.6	9.62E-20	6	32570809	6.74E-71	13184	b37	rs9270854	6	32570809	cg10632894	6	32552453	5.674342373	4.00E-08	-19.98	7.27E-73	-8.15004385	4.99E-14	9.01E-06
6_32570809_A_G_b37	ENSG00000196735.7	3.43E-09	6	32570809	5.44E-30	-25147	b37	rs9270854	6	32570809	cg10632894	6	32552453	5.674342373	4.00E-08	-19.98	7.27E-73	-8.15004385	4.99E-14	9.01E-06
6_32570809_A_G_b37	ENSG00000223534.1	2.02E-05	6	32570809	1.16E-18	-57323	b37	rs9270854	6	32570809	cg10632894	6	32552453	5.674342373	4.00E-08	-19.98	7.27E-73	-8.15004385	4.99E-14	9.01E-06
6_32570809_A_G_b37	ENSG00000179344.12	2.79E-07	6	32570809	9.44E-27	-65351	b37	rs9270854	6	32570809	cg10632894	6	32552453	5.674342373	4.00E-08	-19.98	7.27E-73	-8.15004385	4.99E-14	9.01E-06
2_172552765_A_T_b37	ENSG00000228389.1	2.27E-14	2	172552765	5.53E-22	-77227	b37	rs13429113	2	172552765	cg02324737	2	172543905	-8.316600637	6.81E-15	-18.65	3.59E-65	-8.156884592	4.79E-14	9.07E-06
2_172552765_A_T_b37	ENSG00000228389.1	2.27E-14	2	172552765	5.53E-22	-77227	b37	rs13429113	2	172552765	cg13550731	2	172543902	-7.257313362	5.45E-12	-7.046	3.86E-12	-6.876721549	8.80E-11	9.07E-06
6_32567719_TA_T_b37	ENSG00000198502.5	3.77E-12	6	32567719	1.72E-33	69655	b37	NA	6	32567719	cg10632894	6	32552453	5.569465162	6.83E-08	-19.58	1.48E-70	-8.15004385	4.99E-14	9.15E-06
6_32567719_TA_T_b37	ENSG00000196126.6	6.54E-20	6	32567719	2.35E-69	10094	b37	NA	6	32567719	cg10632894	6	32552453	5.569465162	6.83E-08	-19.58	1.48E-70	-8.15004385	4.99E-14	9.15E-06
6_32567719_TA_T_b37	ENSG00000196735.7	2.30E-09	6	32567719	4.92E-33	-28237	b37	NA	6	32567719	cg10632894	6	32552453	5.569465162	6.83E-08	-19.58	1.48E-70	-8.15004385	4.99E-14	9.15E-06
6_32567719_TA_T_b37	ENSG00000223534.1	1.37E-05	6	32567719	6.47E-21	-60413	b37	NA	6	32567719	cg10632894	6	32552453	5.569465162	6.83E-08	-19.58	1.48E-70	-8.15004385	4.99E-14	9.15E-06
6_32567719_TA_T_b37	ENSG00000179344.12	1.58E-07	6	32567719	1.77E-29	-68441	b37	NA	6	32567719	cg10632894	6	32552453	5.569465162	6.83E-08	-19.58	1.48E-70	-8.15004385	4.99E-14	9.15E-06
2_172530949_T_C_b37	ENSG00000228389.1	2.24E-14	2	172530949	2.41E-21	-99043	b37	rs2357061	2	172530949	cg02324737	2	172543905	-7.374484093	2.67E-12	-18.47	3.70E-64	-7.97150978	1.48E-13	9.20E-06
2_172530949_T_C_b37	ENSG00000228389.1	2.24E-14	2	172530949	2.41E-21	-99043	b37	rs2357061	2	172530949	cg13550731	2	172543902	-6.827482551	7.02E-11	-6.831	1.62E-11	-7.330741752	6.60E-12	9.20E-06
6_32570418_T_G_b37	ENSG00000198502.5	1.66E-12	6	32570418	3.46E-36	72354	b37	rs9270841	6	32570418	cg10632894	6	32552453	5.594370272	6.02E-08	-19.41	1.53E-69	-8.15004385	4.99E-14	9.39E-06
6_32570418_T_G_b37	ENSG00000196126.6	9.78E-20	6	32570418	6.02E-71	12793	b37	rs9270841	6	32570418	cg10632894	6	32552453	5.594370272	6.02E-08	-19.41	1.53E-69	-8.15004385	4.99E-14	9.39E-06
6_32570418_T_G_b37	ENSG00000196735.7	3.46E-09	6	32570418	3.75E-30	-25538	b37	rs9270841	6	32570418	cg10632894	6	32552453	5.594370272	6.02E-08	-19.41	1.53E-69	-8.15004385	4.99E-14	9.39E-06
6_32570418_T_G_b37	ENSG00000223534.1	2.03E-05	6	32570418	7.48E-19	-57714	b37	rs9270841	6	32570418	cg10632894	6	32552453	5.594370272	6.02E-08	-19.41	1.53E-69	-8.15004385	4.99E-14	9.39E-06
6_32570418_T_G_b37	ENSG00000179344.12	2.80E-07	6	32570418	1.19E-26	-65742	b37	rs9270841	6	32570418	cg10632894	6	32552453	5.594370272	6.02E-08	-19.41	1.53E-69	-8.15004385	4.99E-14	9.39E-06
2_172858214_C_T_b37	ENSG00000228389.1	1.15E-14	2	172858214	7.40E-15	228222	b37	rs10174055	2	172858214	cg21435375	2	172878103	-5.351681562	2.03E-07	-8.384	2.17E-16	-6.715891853	2.15E-10	9.43E-06
6_32568429_C_T_b37	ENSG00000198502.5	1.79E-12	6	32568429	3.19E-36	70365	b37	rs9270753	6	32568429	cg10632894	6	32552453	5.688951028	3.71E-08	-19.36	2.78E-69	-8.15004385	4.99E-14	9.57E-06
6_32568429_C_T_b37	ENSG00000196126.6	1.05E-19	6	32568429	4.65E-71	10804	b37	rs9270753	6	32568429	cg10632894	6	32552453	5.688951028	3.71E-08	-19.36	2.78E-69	-8.15004385	4.99E-14	9.57E-06
6_32568429_C_T_b37	ENSG00000196735.7	3.21E-09	6	32568429	3.80E-30	-27527	b37	rs9270753	6	32568429	cg10632894	6	32552453	5.688951028	3.71E-08	-19.36	2.78E-69	-8.15004385	4.99E-14	9.57E-06
6_32568429_C_T_b37	ENSG00000223534.1	1.92E-05	6	32568429	7.36E-19	-59703	b37	rs9270753	6	32568429	cg10632894	6	32552453	5.688951028	3.71E-08	-19.36	2.78E-69	-8.15004385	4.99E-14	9.57E-06
6_32568429_C_T_b37	ENSG00000179344.12	2.65E-07	6	32568429	1.17E-26	-67731	b37	rs9270753	6	32568429	cg10632894	6	32552453	5.688951028	3.71E-08	-19.36	2.78E-69	-8.15004385	4.99E-14	9.57E-06
2_172543913_G_T_b37	ENSG00000228389.1	7.81E-14	2	172543913	1.02E-20	-86079	b37	rs6721680	2	172543913	cg02324737	2	172543905	-10.32899162	6.25E-21	-18.85	2.56E-66	-8.094532117	7.00E-14	9.98E-06
2_172543913_G_T_b37	ENSG00000228389.1	7.81E-14	2	172543913	1.02E-20	-86079	b37	rs6721680	2	172543913	cg13550731	2	172543902	-8.890279565	1.49E-16	-6.727	3.21E-11	-7.356305782	5.69E-12	9.98E-06
10_104619292_A_AC_b37	ENSG00000166275.11	6.88E-09	10	104619292	3.44E-14	5312	b37	rs11441374	10	104619292	cg08772003	10	104629869	5.518995012	8.82E-08	-26.16	1.13E-110	-7.18578891	1.52E-11	1.00E-05
